# Supplementary material for: Systematic review of outcome domains and instruments used in designs of clinical trials for interventions that seek to restore bilateral and binaural hearing in adults with unilateral severe to profound sensorineural hearing loss (‘single-sided deafness’)
Source: Trials. 2021 Mar 20;22:220. doi: 10.1186/s13063-021-05160-5 (PMC7981927; doi:10.1186/s13063-021-05160-5)
Supplement: Supplementary file 7 — Additional file 7. Data masterfile. An editable version of the data masterfile comprising three worksheets for the 72 studies fitting all criteria, the 24 studies closely fitting the audiometric criteria and the 12 systematic reviews. [file 13063_2021_5160_MOESM7_ESM.xlsx]

## Sheet: Studies fitting all criteria
Study ID: As allocated by the original CROSSSD screening spreadsheet	Intervention type recoded by the team for secondary analysis	Authors: As listed on the published article. For registered trials give the corresponding author	Year of Publication: As listed on the published article. For registered trials give the date they were published online. If ePub give the date they were published online	Journal: Give the journal name the study was published in or the Name of the Registry for registered trials	Study Title: Full title of the article or registered trial	Corresponding Author: As listed on the article or the principal investigator for registered clinical trials if a corresponding author is not listed	Email of Corresponding Author: As documented on the publication, or if not available endeavor to find online via the author’s institution website	Country Study Conducted: Write the country name only. If a multi-centre study indicate by writing ‘multi-centre’. If the study is conducted at multiple countries list all countries e.g. If in Lille / Lyon / Paris / Rennes / Tours, France write ‘France, multi-centre’ or if Lille / Rennes, France & Antwerp / Yvoir, Belgium write ‘France & Belgium multi-centre’	Study Start Date: Write in format MM/ YYYY e.g. January 2009 is 01/2009. If the month is not available write in format 00/YYYY	Study Design / Type of Study: Choose one of: Randomised Controlled Trial, Quasi-Randomised Controlled Trial, Non-Randomised Controlled Trial, Before & After Study, Cross-Over Study, Clinical Trial Registration, Systematic Review	SSD Cause / Participant Characteristics: Choose one of: Congenital, Acoustic Neuroma, Ménière's disease, Sudden Hearing Loss, Trauma, Unknown. If participants included have SSD due to different causes pls list all of the causes with number of participants noted e.g. acoustic neuroma x5, Trauma x6 etc. If cause is Not stated please document as ‘Not stated’	Number of Participants: List the number of enrolled participants, if several groups please write the number of participants in each group e.g. Grp 1 trialing CROS in 10 patients and Grp 2 trialing a Cochlear Implant in 5 patients write CROS n=10 and CI n=5	Participant Age Range: Record in years, if Not stated please document as ‘Not stated’	Participant Mean Age: Record in years, if Not stated please document as ‘Not stated’	Age Standard Deviation: If not calculated please document as ‘Not stated’	Time since SSD Diagnosis: Record when the participants were diagnosed with SSD e.g. 5 years prior to recruitment in the study	Study Primary Objective: Please copy exactly as defined by authors	Study Secondary Objective: Please copy exactly as defined by authors	Type of Intervention for SSD: Choose one of: Contralateral Routing of Signals (CROS) hearing aid devices, Bone Anchored Hearing Aids (BAHA), Middle Ear Implants (MEI), Cochlear Implants (CI), Auditory Brainstem Implant (ABI), SoundBite or Adhere. For BAHA if Percutaneous or Subcutaneous (Attract) devices were used please specify which one, if both were used please list both. For MEI if BoneBridge…	Intervention Comparator: Choose one of: CROS, BAHA, MEI, CI, ABI, SoundBite or Adhere. If different programming strategies were used please list them e.g. If a Grp 1 was given a CI programmed with X algorithm and was compared to Grp 2 that was given CIs with Y algorithm please record as ‘CI + Y algorithm’	Implementation of Intervention: Please record in months or years, on average (mean value); how long after the onset of SSD the intervention was implemented. e.g. if a participant was diagnosed with SSD in 2002 and was enrolled in an interventions study and given an intervention in 2006, then record 4 years. If Not stated please document as ‘Not stated’	Primary Outcome Domain: The 'WHAT' - Please copy exactly as described by authors e.g. Localisation. If the authors do not explicitly describe the outcome domain as ‘Primary’ but it is assumed to be a primary outcome please indicate with a ‘?’ e.g. Localisation?	Primary outcome domain recoded by the team for consistent categorisation across studies	Primary Outcome Measure (use multiple rows as needed): The 'HOW' - Record the Outcome Measure e.g. AB Wordlists in Quiet. If more than one measure was used e.g. AB Wordlists in Quiet and QuickSIN testing, please insert extra rows and record the data in different cells	Primary Outcomes Measurment Time Frame: Record how long the participants had the intervention for before they were ‘tested’. e.g. if participants were implanted with a CI and were enrolled in a study to measure CI outcomes 3 months post implantation please document as ‘3 months’. If several measurements were taken e.g. at 3 months, 6 months, 9 months please list all time frames. If all measurment…	Secondary Outcome Domain: The 'WHAT' - (use multiple rows as needed): As per Primary Outcome domain instructions (Column V), but for secondary	Secondary outcome domain recoded by the team for consistent categorisation across studies	Secondary Outcome Measure: The ‘HOW’ - As per Primary Outcome measure instructions (Column W), but for secondary	Secondary Outcome Measurment Time Frame: As per Primary Outcomes Measurement Time Frame (Column X), but for secondary	Is this a prospective trial registration or published protocol? Choose Y or N - Prospective Trial Registration is defined as e.g. https://clinicaltrials.gov/ct2/show/record/NCT02105441, a record in a Clinical Trials Registry. Published Protocol is defined as e.g. https://trialsjournal.biomedcentral.com/articles/10.1186/1745-6215-14-70, a publication in a peer reviewed journal	Is this a report of study findings? Choose Y or N. Choose N if e.g. the record is a protocol of the intendent study	Where there is multiple records for the same study, has the data extraction process been linked? Choose Y or N or N/A. Chose Y if e.g. both the study protocol in the clinical trials registry and the peered reviewed published record were yielded	Was quality assessed in terms of the consistency with which outcomes are reported and described within a manuscript? Choose Yes (Y) or No (N). Comment on details e.g. APHAB questionnaire was used to measure Listening Difficulty vs QoL	Were outcomes reported prospectively through trial registration or a published protocol? Choose Yes (Y) or No (N) or Not applicable (N/A). Choose Y if e.g. The research question and inclusion criteria were established and published before the study was conducted. Choose N/A if e.g. the record you are extracting data from is a publication of the protocol	Are the outcomes reported consistently between protocol / registration and study report? If applicable, comment on e.g. Clinical Trial registration stated 80 target sample size, but only 56 recruited. Clinical Trial Registration states additional primary outcome is Tinnitus questionnaire (not defined, at 4 and 8 weeks) and additional secondary outcomes are 1- complication including headache measu…	Are there any conflicts of interest noted by the authors? Choose Yes (Y), No (N) or Not stated, and please give details e.g. If declared that there were no conflicts of interest, record as N. If funding was provided by the hearing company involved e.g. Funding provided by Sonitus Medical, Inc., San Mateo, CA. The authors have no other funding, financial relationships, or conflicts of interest to …	Notes on Study Design: Any other study design features that were different e.g. Recruited 9 but only analysed data for 8 participants	Notes: Please note anything you feel is relevant to consider e.g. If a clinical trial registry did not recruit any participants or if you have any queries		Website if Clinical Trial
1580	rerouting	Bance, M. - NCT01715948	2012	ClinicalTrials.gov	A Comparison Between Wireless CROS and Bone-anchored Hearing Devices for Single-Sided Deafness: A Pilot Study	Manohar Bance	mlb59@cam.ac.uk	Canada	01/2013	Cross-Over Study	Not stated	9	44-66	54	Not stated	Not stated	Comparison Between Wireless CROS and Bone-anchored Hearing Devices for Single-Sided Deafness	Not stated	CROS	BAHA	CROS 2wk; BAHA <3yr	Speech perception in noise	speech in noise	Speech Reception Thresholds (SRT) with the Speech-in-Noise Test (QuickSIN) using multi-talker babble	2 wk, 4 wk	Subjective benefit	disease-specific quality of life	Bern Benefit in Single-Sided Deafness Questionnaire (BBSS)	2 wk	Y	Y	Y: #385, Y: NCT archive history	Y	Y	1. Original intention was to enrol n=10, 2. Bern Benefit in Single-Sided Deafness Questionnaire (BBSS) was stated in original protocol but not reported in final version, 3. SSQ was stated as a secondary outcome measure in original protocol, then changed to primary in final version, 4. Word recognition (Central Institute for the Deaf (CID) W-22) was Not stated as an outcome measure in the original…	Not stated	Recruited 9 but only analysed data for 8 participants	Existing BAHA Pt for up to 3yr, were given CROS trial		https://clinicaltrials.gov/ct2/show/NCT01715948?cond=NCT01715948&rank=1
																						Speech perception in noise	speech in noise	Word Recognition (Central Institute for the Deaf (CID) W-22)	2 wk, 4 wk	Serious adverse events	adverse effects	Serious Adverse Events (SAE)	Ongoing
																						Hearing disability	hearing disability	Speech, Spatial and Qualities of Hearing Questionnaire (SSQ)	2 wk	Adverse events	adverse effects	Adverse Events (AE)	Ongoing
562	restoring	Dwyer, N.Y., Firszt, J.B. & Reeder, R.M.	2014	Ear Hear	Effects of unilateral input and mode of hearing in the better ear: self-reported performance using the speech, spatial and qualities of hearing scale	Jill B. Firszt	firsztj@ent.wustl.edu	USA	Not stated	Non-Randomised Controlled Trial	Not stated	NH n=21; UHL n=30; CI n=20; HA n=16	25.3-75.9	50.5	UHL 13.1	Mean 19.1 yr; Range 0.1-72.3; SD 21.6	To evaluate effects of hearing mode (normal hearing, cochlear implant, or hearing aid) on everyday communication among adult unilateral listeners using the Speech, Spatial and Qualities of Hearing Scale (SSQ)	To compare post-treatment SSQ results of participants who subsequently obtained a cochlear implant for the poorer hearing ear with those of participants with a single normal-hearing ear	Existing CI	Grp 1: Received a second CI, become bilateral user; Grp 2: CI in one ear and HA in other ear	Not stated	Speech hearing	speech hearing	Speech subscale of the SSQ	3 mth, 6 mth	Speech	speech in quiet	Speech in Quiet (SiQ) Subscale of the SSQ	3 mth, 6 mth	N	Y	N/A	Y	N	N/A	N: The authors declare no conflict of interest	Relevant to Column AE - Six SSQ items (noted in Table 3) were excluded in the process of deriving subscales: one from the Speech domain, two from the Spatial Hearing domain, and three from the Qualities domain	SSD (UHL grp) was used as a 'control' grp; were not given different interventions for SSD grp alone
																						Spatial domain	Spatial hearing	Spatial subscale of the SSQ	3 mth, 6 mth	Speech	speech in noise	Speech in Noise (SiN) Subscale of the SSQ	3 mth, 6 mth
																						Quality of hearing	quality of hearing	Qualities subscale of the SSQ	3 mth, 6 mth	Speech	speech hearing	Speech in Speech Contexts (SiSCont) Subscale of the SSQ	3 mth, 6 mth
																										Speech	speech hearing	Multiple Speech Stream Processing and Switching (MultiStream) Subscale of the SSQ	3 mth, 6 mth
																										Spatial domain	localisation	Localisation (Loc) subscale of the SSQ	3 mth, 6 mth
																										Spatial domain	spatial hearing	Distance and Movement subscale of the SSQ	3 mth, 6 mth
																										Qualities domain	quality of hearing	Segregation of Sounds (SegSnds)	3 mth, 6 mth
																										Qualities domain	quality of hearing	Identification of Sound and Objects (IdSnd)	3 mth, 6 mth
																										Qualities domain	quality of hearing	Sound Quality and Naturalness (Qlty)	3 mth, 6 mth
																										Qualities domain	listening effort	Listening Effort (Eff)	3 mth, 6 mth
732	rerouting	Grantham, D. W., Ashmead, D. H., Haynes, D. S., Hornsby, B. W., Labadie, R. F. & Ricketts, T. A.	2012	Ear Hear	Horizontal plane localization in single-sided deaf adults fitted with a bone-anchored hearing aid (Baha)	D. Wesley Grantham	d.wesley.grantham@vanderbilt.edu	USA	Not stated	Non-Randomised Controlled Trial	x1 Mumps, x1 tumour, x1 acoustic schwannoma, x1 surgery / mulptiple infections, x2 unknown aetiology	7	37-63	46.1	8.8	Not stated	To evaluate the effect of a unilateral BAHA on horizontal plane localization performance in SSD adults	To investigate the effect of stimulus duration and head-turning on localization performance	BAHA	None	Not stated	Azimuthal sound localisation	Localisation	Localisation Accuracy using a horizontal circular array of 9 out of 33 loudspeakers, angular separation between adjacent loudspeakers was 5.6⁰	Single session	Localisation	localisation	Localisation Accuracy using a horizontal circular array of 9 out of 33 loudspeakers, angular separation between adjacent loudspeakers was 5.6⁰	Single session	N	Y	N/A	Y	N	N/A	No: The authors report no conflicts of interest related to this work	Mixed design with between- and within-subjects factors	Age SD was computed from the data reported. Controls were NH group and CHL group
773	restoring	Härkönen, K., Kivekäs, I., Rautiainen, M., Kotti, V., Sivonen, V. & Vasama, J.P.	2015	ORL J Otorhinolaryngol Relat Spec	Single-Sided Deafness: The Effect of Cochlear Implantation on Quality of Life, Quality of Hearing, and Working Performance	Kati Härkönen	kati.a.harkonen@gmail.com	Finland	Not stated	Before & After Study	x5 sudden deafness of unknown origin, x2 stapes surgeries	7	36-61	48	Not stated	Mean 2.5 yr; Range 1-7	To evaluate the effect of CI on quality of life (QoL), quality of hearing (QoH), and working performance in adult patients with SSD	Not stated	CI	None	2.5 yr	Speech discrimination	speech in quiet	Recorded bisyllabic, phonetically balanced words in the Finnish language in quiet, which have been validated for adults	6 mth, 12 mth	None stated		Not stated	N/A	N	Y	Y: #774	Y	N	N/A	N: The authors have no financial relationships or conflicts of interest to disclose	Papers 773 and 774 report different sets of outcomes	Intervention = Cochear Implant (Cochlear Nucleus CI 24 RE (CA) implant with a Nucleus CP810 processor). The questionnaires measuring working performance and work-related stress have not been validated. Outcome measured at 28 mnth was an average time point. Hand-searched study: Harkonen K, Kivekas I, Rautiainen M, Kotti V, Sivonen V, Vasama JP (2015) Sequential bilateral cochlear implantation impr…
																						Tinnitus perception	Tinnitus	Visual Analogue Scale (VAS)	28 mth
																						Work-related stress	work-related stress	Occupational Stress Questionnaire from the Finnish Institute of Occupational Health	6 mth, 12 mth													The questionnaire measuring work-related stress has not been validated
774	restoring	Härkönen, K., Kivekäs, I., Kotti, V., Sivonen, V. & Vasama, J. P.	2017	Eur Arch Otorhinolaryngol	Hybrid cochlear implantation: quality of life, quality of hearing, and working performance compared to patients with conventional unilateral or bilateral cochlear implantation	Kati Harkonen	kati.a.harkonen@gmail.com	Finland	Not stated	Before & After Study	x5 sudden deafness of unknown origin, x2 stapes surgeries	Hybrid CI n=8; SSD with Unilateral CI n=7; Bilateral CI n=15	36-61	48	Not stated	Mean 2.5 yr; Range 1-7	To evaluate the effect of hybrid cochlear implantation on quality of life (QoL), quality of hearing (QoH), and working performance in adult patients	To compare the long-term results of patients with hybrid cochlear implantation to those of patients with conventional unilateral cochlear implantation (CI), bilateral CI, and SSD with CI	CI	None	1 yr	Quality of life	disease-specific quality of life	Glasgow Benefit Inventory (GBI)	6 mth, 12 mth	General health	disease-specific quality of life	General Health Subscale of the Glasgow Benefit Inventory	1 yr	N	Y	Y: #773	Y	N	N/A	N: Conflict of interest- The authors have no funding, financial relationships, or conflicts of interest to disclose. BUT Funding Dr Kati Harkonen was supported by grants from the Finnish Cultural Foundation, the Finnish Otorhinolaryngology and Head & Neck Surgery Foundation, the Finnish Medical Foundation, & the Finnish Audiological Society		DH: Intervention=Cochlear Implant (Nucleus Hybrid L24 by Cochlear). Compared to Pt with conventional Unilateral / Bilateral CISSD was the control / 'comparison' group, not the intervention group. Detailed information about the control group including intervention details can be found in previous studies: Harkonen K, Kivekas I, Rautiainen M, Kotti V, Sivonen V, Vasama JP (2015) Sequential bilatera…
																						Quality of hearing	hearing disability	Speech, Spatial and Qualities of Hearing Scale (SSQ; version 3.1.2)	6 mth, 12 mth	Social support	social support	Social Support Subscale of the Glasgow Benefit Inventory	1 yr
																						Speech recognition in noise	speech in noise	Speech Reception Thresholds (SRT) with a Speech-In-Noise test, with a speech spectrum noise masker	6 mth, 12 mth	Physical health	physical health	Physical Health Subscale of the Glasgow Benefit Inventory	1 yr
																						Localisation performance	Localisation	Localisation Accuracy using a horizontal circular array of 5 loudspeakers, angular separation between adjacent loudspeakers was 45⁰	6 mth, 1 yr	Speech intelligibility	speech hearing	Speech Intelligibility Subscale of the SSQ	1 yr
																						Working performance	work-related performance	Questionnaire (author's own)	22 mth	Spatial perception	spatial hearing	Spatial Perception Subscale of the SSQ	1 yr									The questionnaire measuring working performance has not been validated. Outcome measured at 22 mnth was an average
																										Sound quality	quality of hearing	Sound Quality Subscale of the SSQ	1 Yr
																										Speech discrimination	speech in noise	Phonetically Balanced bisyllabic Finnish words, with unmodulated artificial signal with a long-term spectrum corresponding to human speech	1 mth, 1 yr
																										Residual hearing	speech hearing	Phonetically balanced Bisyllabic Finnish Words (not specified)	1 mth, 1 yr
1144	rerouting	Krempaska, S., Koval, J., Schmid, C., Pfiffner, F., Kurz, A. & Kompis, M.	2014	Eur Arch Otorhinolaryngol	Influence of directionality and maximal power output on speech understanding with bone anchored hearing implants in single sided deafness	Martin Kompis	martin.kompis@insel.ch	Switzerland	Not stated	Cross-Over Study	Not stated	8	29-59	49.1	Not stated	Mean 7.0 yr; Range 1-15	To investigate three possible effects of BAHA in SSD with current sound processor technology: (1) the effect of maximal power output, (2) the effect of directional microphones and (3) the effect of noise reduction	Not stated	BAHA	BAHA	1.3 yr	Transfer function	device performance	Mechanical output signal of the BAHA devices as measured by a skull simulator	Single session	None stated		Not stated	N/A	N	Y	N/A	Y	N	N/A	Y: Conflict of interest Co-author F.P. works part time for the University Hospital of Bern (Inselspital) and part time for Cochlear Inc. The flights of 2 members of the Swiss group to Kosice for the measurements were paid for by Cochlear Inc		Intervention = BAHA (with BP100 sound processor by Cochlear). Comparator = BAHA (Cochlear BP110). For Column U Range= 3 mth-4 yr
																						Transcranial attenuation	hearing thresholds	Bone Conduction Thresholds as measured on either side of the head	Single session
																						Speech perception in noise	speech in noise	Speech Reception Thresholds (SRT) using the Slovak Speech-in-noise test, with a speech spectrum noise masker	Single session
1430	restoring	Mertens, G., Punte, A. K., De Ridder, D. & Van de Heyning, P.	2013	Otol Neurotol	Tinnitus in a single-sided deaf ear reduces speech reception in the non tinnitus ear	Griet Mertens	griet.mertens.uza@gmail.com.	Belgium	Not stated	Before & After Study	Not stated	15	22-63	54	Not stated	Not stated	To evaluate whether changing the level of tinnitus in the SSD ear by disenabling or enabling the CI changes the speech reception in noise in the non-tinnitus ear	Not stated	CI	Without the CI	Not stated	Tinnitus loudness	tinnitus loudness	Visual Analogue Scale (VAS)	Single session	None stated		Not stated	N/A	N	Y	N/A	Y	N	N/A	N: The authors disclose no conflicts of interest		Participants Exclusion criteria: cochleovestibular neurovascular conflict, middle ear disorders, absence of a cochlear nerve, existence of operated or nonoperated vestibular schwannoma, anatomic characteristics interfering with full electrode insertion. Intervention = Cochlear implant (COMBI 40+, PULSAR, or SONATA by MED-EL)
																						Tinnitus loudness	tinnitus loudness	Tinnitus Loudness Matching	Single session
																						Speech reception in noise	speech in noise	Speech Reception Thresholds (SRT) with the Leuven Intelligibility Sentences Test (LIST) in noise	Single session
1372	rerouting	May, B. J., Bowditch, S., Liu, Y., Eisen, M. & Niparko, J. K.	2014	Ear Hear	Mitigation of informational masking in individuals with single-sided deafness by integrated bone conduction hearing aids	Bradford J. May	bmay@jhu.edu	USA	Not stated	Non-Randomised Controlled Trial	Not stated	Experienced BAHA n=11; New BAHA n=6; Controls n=5	Experienced BAHAs: 39-81; New BAHAs: 42-70; Controls 25-38	Not stated	Not stated	Experienced BAHA Range 1-50 yr; New BAHA Range 1-46 yr; Controls N/A	To confirm an increased susceptibility to informational masking among individuals with SSD. To demonstrate a reduction in informational masking when SSD is treated with an integrated bone conduction hearing aid (IBC). To identify the acoustic cues that contribute to IBC-aided masking release. To determine the effects of device experience on the IBC advantage	Not stated	Percutaneous BAHA	Without the BAHA	Not stated	Informational masking	speech in noise	Speech Reception Thresholds (SRT) with a Speech-in-Noise test, with speech maskers	Single session	None stated		Not stated	N/A	N	Y	N/A	Y	N	Y	Y: This research was supported by funding from Cochlear Limited and the National Institute on Deafness and Other Communication Disorders grant P30 DC005211. John Niparko is an unpaid consultant to Cochlear Limited. The other authors declare no conflict of interest	Mixed study design. Some SSD patients were experienced BAHA users, some were tested before and after BAHA, there was a control group comparator	Intervention = Percutaneous BAHA (Including Baha 3 or Ponto; x3 Pt with Baha 3 Power or Intenso)
742	restoring	Grossmann, W., Brill, S., Moeltner, A., Mlynski, R., Hagen, R., & Radeloff, A.	2016	Otol Neurotol	Cochlear Implantation Improves Spatial Release From Masking and Restores Localization Abilities in Single-sided Deaf Patients	Wilma Grossmann	grossmann_w@ukw.de	Germany	Not stated	Non-Randomised Controlled Trial	x3 Middle Ear Surgery, x2 Meniere's Disease, x1 Meningitis, x1 Temporal Bone Fracture, x1 Vestib Schwannoma, x3 Sudden HL, x1 Middle Ear Surgery	11	25-64	47.1	13.1	Mean 17.6 mth; Range 8-60; SD 14.8	To evaluate the effect of cochlear implant use in varying spatial configurations of signal and noise as well as sound source localization abilities in CI-users with SSD	Not stated	CI	Without the CI	22.7 mth	Speech perception in noise	speech in noise	Speech Reception Thresholds (SRT) with Oldenburg Sentence Test (OlSa) in noise	Single session	None stated		Not stated	N/A	N	Y	N/A	Y	N	N/A	Y: Wilma Grossmann received a grant from the Interdisciplinary Center for Clinical Research of the University of Wurzburg. Stefan Brill & Alexander Moeltner are employees of MED-EL. Participants’ travel expenses were funded by MED-EL. The remaining authors disclose no conflicts of interest	The authors don't clearly distinguish primary and secondary outcome	Intervention = Cochlear implant (Pulsar CI100 or Sonata TI100 by MED-EL). Design = Within-subject repeated measures. Column U: 'Average cochlear implant listening experience in months: Range=8–44 Mean=22.7, SD=16.0
																						Azimuthal sound localisation	Localisation	Localisation Accuracy using a horizontal circular array of 9 loudspeakers, angular separation between adjacent loudspeakers was 22.5⁰
749	rerouting	Gurgel, R. K. & Shelton, C.	2013	Laryngoscope	The SoundBite hearing system: patient-assessed safety and benefit study	Richard K. Gurgel	richard.gurgel@hsc.utah.edu	USA	Not stated	Before & After Study	Acquired sensorineural hearing loss of any etiology	40	24-78	51.4	13.1	Not stated	To determine the safety and efficacy of the SoundBite for patients over a 6 month period of use	Not stated	SoundBite	None	Not stated	Experience for hearing improvement	device benefit	Multi-item, multi-domain Questionnaire (author's own)	6 mth	Device benefit	speech hearing	Ease of communication subscale of the APHAB	6 mth	N	Y	N/A	Y	N	N/A	Y: Funding provided by Sonitus Medical, Inc., San Mateo, CA. The authors have no other funding, financial relationships, or conflicts of interest to disclose	40 participants enrolled but only 34 analysed. Relevant to Column AE: The APHAB aversiveness subscale was assessed but data were not reported	The authors' own questionnaire was developed to evaluate patients’ experience specifically with the SoundBite and is a non-standardized and non-validated metric
																						Satisfaction	satisfaction	Multi-item, multi-domain Questionnaire (author's own)	6 mth	Device benefit	speech in noise	Background noise subscale of the APHAB	6 mth
																						Preference of the device	device preference	Multi-item, multi-domain Questionnaire (author's own)	6 mth	Device benefit	reverberation	Reverberation subscale of the APHAB	6 mth
																						Likelihood of recommending the device	likelihood of recommending	Multi-item, multi-domain Questionnaire (author's own)	6 mth
																						Procedure or device-related adverse effects	adverse effects	Multi-item, multi-domain Questionnaire (author's own)	6 mth
1767	rerouting	Niparko, J.K., Cox, K.M. & Lustig, L.R.	2003	Otol Neurotol	Comparison of the bone anchored hearing aid implantable hearing device with contralateral routing of offside signal amplification in the rehabilitation of unilateral deafness	John K. Niparko	jnipark@jhmi.edu	USA	Not stated	Cross-Over Study	x7 acoustic neuroma, x1 meningitis, x1 sudden idiopathic SNHL, x1 sudden SNHL associated with bilateral active OM	10	26-62	45.4	11.0	Mean 5.2 yr; Range 0.5–27	To assess the level of benefit provided in cases of unilateral profound sensorineural hearing loss in patients who received a BAHA on the side of a profoundly deaf ear	Not stated	BAHA	CROS	Mean 5.2 yr; Range 0.5-27	Ease of conversation	speech hearing	Ease of Communication subscale of the APHAB	1 mth after CROS; 1 mth after BAHA	None stated		Not stated	N/A	N	Y	Y	Y	N	#2506 and #1767 report slightly different outcome measures. SAINT not reported in #2506. Speech Reception in quiet, Speech Recognition in quiet, Patient Satisfaction, adverse effects not reported in #1767	Y: Supported by the Sidgmore Family Foundation and the Dexter and Dorothy Baker Foundation. The Entific Corporation provided implant hardware support		Thirty patients were implanted worldwide. One article reports 10 patients from the Johns Hopkins subset of multicentre study (#2506) Another article reports 18 patients from the USA subset of same study. AC CROS hearing aid = (Telex). BAHA = (Entific Compact + Omnidirectional microphone). Participants age range and age SD for #1767 was computed from 2506
																						Listening in reverberant conditions	reverberation	Listening in Reverberant Conditions Subscale of the APHAB	1 mth after CROS; 1 mth after BAHA
																						Listening in background noise	speech in noise	Listening in Background Noise Subscale of the APHAB	1 mth after CROS; 1 mth after BAHA
																						Aversion to loud noise	aversiveness	Aversion to Loud Noise Subscale of the APHAB	1 mth after CROS; 1 mth after BAHA
																						Time worn	device use	Glasgow Hearing Aid Benefit Profile (GHABP)	1 mth after CROS; 1 mth after BAHA
																						Benefit	device benefit	Glasgow Hearing Aid Benefit Profile (GHABP)	1 mth after CROS; 1 mth after BAHA
																						Residual disability	residual (aided) disability	Glasgow Hearing Aid Benefit Profile (GHABP)	1 mth after CROS; 1 mth after BAHA
																						Satisfaction	satisfaction	Glasgow Hearing Aid Benefit Profile (GHABP)	1 mth after CROS; 1 mth after BAHA
																						Source localisation	Localisation	Source Azimuth Identification in Noise Test (SAINT)	Not stated
																						Speech recognition in quiet	speech in quiet	Speech Reception Thresholds (SRT) with the Hearing in Noise Test (HINT) in Quiet	4 to 8 wks after CROS; 4 to 8 wks after BAHA
																						Speech recognition in noise	speech in noise	Speech Reception Thresholds (SRT) with the Hearing in Noise Test (HINT) in noise	4 to 8 wks after CROS; 4 to 8 wks after BAHA
2506	rerouting	Wazen, J.J., Spitzer, J.B., Ghossaini, S.N., Fayad, J.N., Niparko, J.K., Cox, K., Brackmann, D.E. & Soli, S.D.	2003	Otolaryngol Head Neck Surg	Transcranial contralateral cochlear stimulation in unilateral deafness	Jack J. Wazen	jjw4@columbia.edu	USA, multi-centre	Not stated	Cross-Over Study	x1 OM complications, x1 Sudden HL, x14 Acoustic Neuroma, x1 Meningitis, x1 Failed stapedectomy	18	26-71	50.61	10.8	Range 0.5-27 yr	To evaluate the effectiveness of the BAHA in transcranial contralateral routing of signal via implantation of the deaf side to achieve cochlear stimulation of the good ear	Not stated	BAHA	CROS	Mean 5.2 yr; Range 0.5-27	Speech recognition in quiet	speech in quiet	Balanced Monosyllabic Word List in Quiet	4 to 8 wks after CROS; 4 to 8 wks after BAHA	None stated		Not stated	N/A	N	Y	Y	Y	N	N	Y: This study was funded by Entific Medical Systems, Goteborg, Sweden
																						Patient satisfaction	disease-specific quality of life	Single Sided Deafness (SSD) Questionnaire	1 mth after BAHA
																						Speech recognition in quiet	speech in quiet	CNC words in Quiet	4 to 8 wks after CROS; 4 to 8 wks after BAHA
																						Adverse effects	adverse effects	Patient Report	Not stated
1883	rerouting	Pfiffner, F., Kompis, M., Flynn, M., Åsnes, K., Arnold, A. & Stieger, C.	2011	Ear Hear	Benefits of low-frequency attenuation of Baha in single-sided sensorineural deafness	Martin Kompis	martin.kompis@insel.ch	Switzerland	Not stated	Non-Randomised Controlled Trial	Not stated	10	36-69	56	Not stated	Not stated	To study the influence of different low-frequency attenuation settings on speech understanding in noise of Baha users with SSD	To evaluate the subjective sound quality of different low-frequency settings	BAHA	None	Not stated	Speech understanding in noise	speech in noise	Speech Reception Thresholds (SRT) with Oldenburg Sentence Test (OlSa) in Noise	Single session	Brightness	Brightness of sound	Visual Analogue Scale (VAS)	Single session	N	Y	N/A	Y	N	N/A	Y: This work was supported by the Swiss commission of technology and innovation (CTI), grant 8075.1 LSSP-LS in collaboration with Cochlear BAS AB, Sweden, and the department of clinical research of the University of Bern		Controlled design was within subjects (deaf versus BAHA ear). BAHA (Divino)
																										Softness	Softness of sound	Visual Analogue Scale (VAS)	Single session
																										Clarity	Clarity of sound	Visual Analogue Scale (VAS)	Single session
																										Fullness	Fullness of sound	Visual Analogue Scale (VAS)	Single session
																										Loudness	Loudness of sound	Visual Analogue Scale (VAS)	Single session
																										Reverberation	Reverberation	Visual Analogue Scale (VAS)	Single session
1452	rerouting	Miller, R., Hujoel, P., Murray, M. & Popelka, G. R.	2011	J Clin Dent	Safety of an intra-oral hearing device utilizing a split-mouth research design	Ross Miller	rjmillerx@gmail.com	USA	09/2009	Before & After Study	x11 sudden SNHL, x5 acoustic neuroma, x3 Meniere's, x2 unknown, x1 schwannoma	22	25-65	44	Not stated	Not stated	To determine how normal use of the intra-oral hearing device interacts with a number of parameters associated with the teeth and periodontal structures	Not stated	SoundBite	Without the SoundBite	Not stated	See #1513		See #1513	See #1513	None stated		Not stated	N/A	Y	Y	Y: #1452; #1513; #1914; #1915	Y	N	N/A	Y: Trial was sponsored by Sonitus Medical, San Mateo, CA	adverse effects' not defined but reported in discussion as 'no adverse effects'	PTA thresholds were measured up to 2kHz - not 4kHz as per our definition. RK to Hand search References 5 + 6 if they are not yielded. Participants same as study CROSSSD #1513
1513	rerouting	Murray, M., Miller, R., Hujoel, P. & Popelka, G. R.	2011	Otol Neurotol	Long-term safety and benefit of a new intraoral device for single-sided deafness	Gerald R. Popelka	popelka@ohns.stanford.edu	USA, multi-centre	Not stated	Before & After Study	x11 Sudden SNHL, x5 acoustic neuroma, x3 Meniere's, x2 unknown, x1 schwannoma	22	25-65	44.4	Not stated	6.7 yr	To assess the long-term safety and benefit of the SoundBite Hearing System in SSD subjects over a 6-month period	Not stated	SoundBite	None	Not stated	Audiologic measures	hearing thresholds	Air- and bone-conduction Hearing Thresholds	6 mth	Device benefit	speech in noise	Background Noise Subscale of the APHAB	3 mth, 6 mth	N	Y	Y: #1452; #1513; #1914; #1915	Y	N	N/A	Y: Sonitus Medical, Inc., provided the devices, patient medical and related expenses and professional fees (M. M. and R. M.) and data analysis fees (G. R. P.). The following authors are not employees of Sonitus Medical, Inc., but have these relationships: Dr. Murray owns stock options and provides consulting to Sonitus Medical, Inc. Dr. Miller owns stock and stock options and provides consulting …	There are differences reported across articles. Pocket depth measured using a periodontal probe, gingival recession, bone support, tooth root resorption and safety were reported in both studies, but in #1452 outcomes were reported at 6 mth only (not 3 mth). All of the other dental measures, and the speech measures were reported in #1513 but not #1452. Neither article acknowledged the other, but d…	Time since SSD Diagnosis Range=1-30yr
																						Audiologic measures	speech hearing	Speech Reception Thresholds (SRT) (not specified)	3 mth, 6 mth	Device benefit	reverberation	Reverberation Subscale of the APHAB	3 mth, 6 mth
																						Audiologic measures	middle ear	Tympanometry	6 mth	Device benefit	speech hearing	Ease of Use Subscale of the APHAB	3 mth, 6 mth
																						Periodontal disease	dental	Calculus	3 mth, 6 mth
																						Periodontal health	dental	Pocket depth measured using a periodontal probe	3 mth, 6 mth
																						Periodontal and dental measures	dental	Plaque	3 mth, 6 mth
																						Gingival inflammation	dental	Gingival Bleeding	3 mth, 6 mth
																						Periodontal and dental measures	dental	Gingival Recession	3 mth, 6 mth
																						Periodontal and dental measures	dental	Bone Support	3 mth, 6 mth
																						Periodontal and dental measures	dental	Tooth Root Resorption	3 mth, 6 mth
																						Periodontal and dental measures	dental	Qualitative changes or damage to the teech, soft tissue or any other related areas.	3 mth, 6 mth
																						Device benefit	device benefit	Abbreviated Profile of Hearing Aid Benefit (APHAB)	3 mth, 6 mth
																						Device benefit	device benefit	Multi-item, multi-domain Questionnaire (author's own)	3 mth, 6 mth
																						Safety	adverse effects	Procedure-related Adverse Events	6 mth													Compared APHAB Global Score to BAHA literature (p.g. 1268) but their participants did not trial a BAHA
																						Safety	adverse effects	Device-related Adverse Events	6 mth
																						Safety	safety	Change in Medical Status	6 mth
																						Safety	safety	Change in Auditory Status	6 mth
																						Safety	safety	Change in Peri-dontal and Dental Status	6 mth
1914	rerouting	Popelka, G.R.	2010	Semin Hear	SoundBite Hearing System by Sonitus Medical: A New Approach to Single-Sided Deafness	Gerald R. Popelka	gpopelka@stanford.edu	USA	Not stated	Before & After Study	Not stated	18	31-63	44.3	10.4	8.7 yr	Not stated	Not stated	SoundBite	None	Not stated	Speech perception in noise	speech in noise	Speech Reception Thresholds (SRT) with the Hearing in Noise Test (HINT) in Noise	Not stated	None stated		Not stated	N/A	N	Y	Y: #1452; #1513; #1914; #1915	Y	N	N/A	Not stated	Part of a larger study: "A systematic and larger study of SSD patients with control conditions was recently conducted. An additional 18 SSD subjects were recruited…"
1915	rerouting	Popelka, G.R., Derebery, J., Blevins, N. H., Murray, M., Moore, B. C., Sweetow, R. W., Wu, B. & Katsis, M.	2010	Otol Neurotol	Preliminary Evaluation of a Novel Bone-Conduction Device for Single-Sided Deafness	Gerald R. Popelka	gpopelka@stanford.edu	USA	Not stated	Before & After Study	Not stated	5	Not stated	Not stated	Not stated	Not stated	To investigate measureable characteristics in isolation before long-term use	Not stated	SoundBite	None	Not stated	see #1914		see #1914	See #1914	None stated		Not stated	N/A	N	Y	Y: #1452; #1513; #1914; #1915	Y	N	N/A	Y: Sonitus Medical, Inc., provided the devices and fees
1181	restoring	Laske, R.D., Röösli, C., Pfiffner, F., Veraguth, D. & Huber, A.M.	2015	Otol Neurotol	Functional Results and Subjective Benefit of a Transcutaneous Bone Conduction Device in Patients With Single-Sided Deafness	Roman D. Laske	roman.laske@usz.ch	Switzerland	10/2012	Before & After Study	x3 acute sensorineural hearing loss, x2 followed by labyrinthitis, x1 Meniere's Disease, x1 Progressive SNHL, x1 Temporal Bone Fructure, x1 Viral Infection in Childhood	9	18-65	52	15	Not stated	To analyze functional and subjective benefit after implantation of a tBCD in patients with SSD	Not stated	MEI	None	Not stated	Audiometric thresholds	hearing thresholds	Air-conduction Hearing Thresholds (Pure Tone Average)	12 mth	None stated		Not stated	N/A	N	Y	N/A	Y	N	N/A	Y: Conflicts of Interest and Source of Funding: None	Not all of the outcomes were tested at the same timepoints for all participants: Six of the nine patients were also tested at the fitting appointment approximately 30 days after implantation and at an intermediate interval of at least 6 months after implantation. OLSA was measured at three time points postoperatively (1, 6, and 12 months) in 6 patients (3 of the 9 patients were measured only at 1…	Intervention = MEI (Bonebridge). Outcome measured at 12 mnth was an average time point
																						Speech perception in noise	speech in noise	Speech Reception Thresholds (SRT) with Oldenburg Sentence Test (OlSa) in Noise	12 mth
																						Subjective benefit	disease-specific quality of life	Bern Benefit in Single Sided Deafness Questionnaire (BBSS)	12 mth
																						Subjective benefit	device benefit	Speech, Spatial & Qualities of Hearing Scale for Benefit Questionnaire (SSQ-B)	12 mth
1477	rerouting	Moore, B. C. & Popelka, G.R.	2013	Int J Audiol	Preliminary comparison of bone-anchored hearing instruments and a dental device as treatments for unilateral hearing loss	Brian C. J. Moore	bcjm@cam.ac.uk	UK	Not stated	Cross-Over Study	Not stated	9	38-68	54.3	10.5	Not stated	To compare the effectiveness of the two classes of device, BAHI and SoundBite	To evaluate the practical usage of measures of BC device efficacy that are feasible in typical clinical settings	BAHA	SoundBite	Not stated	Sound-field thresholds	hearing thresholds	Air-conduction Absolute Detection Thresholds	30 days after BAHA, 30 days after SoundBite	None stated		Not stated	N/A	N	Y	N/A	Y	N	N/A	Y: Both authors are paid members of the Scientifi Advisory Board of Sonitus Medical. The work of author BCJM was supported by the Medical Research Council UK (Grant G0701870)	Both Cochlear and Oticon Medical devices were used, programming was as per existing Pt settings	Intervention = BAHI (x1 Ponto Pro Power, x4 Cochlear BP100, x1 Divino, x1 Compact, x1 Intenso, x1 Ponto Pro). PTA thresholds were only measured up to 3kHz. Mean Age + SD was computed using reported data from Table 2
																						Sound localisation	Localisation	Localisation Accuracy using a horizontal circular array of 6 loudspeakers, angular separation between adjacent loudspeakers Not stated, 3 at front and 3 at back.	30 days after BAHA, 30 days after SoundBite
																						Speech perception in noise	speech in noise	Speech Reception Thresholds (SRT) with the Speech-in-Noise Test (QuickSIN) using multi-talker babble	30 days after BAHA, 30 days after SoundBite
																						Subjective benefit	device benefit	Abbreviated Profile of Hearing Aid Benefit (APHAB)	30 days after BAHA, 30 days after SoundBite
1497	restoring	Mueller, J., Behr, R., Knaus, C., Milewski, C., Schoen, F. & Helms, J.	2000	Adv Otorhinolaryngol	Electrical stimulation of the auditory pathway in deaf patients following acoustic neurinoma surgery and initial results with a new auditory brainstem implant system	Joachim M. Muller	joachim.m@mail.uni-wuerzburg.de	Germany	07/1997	Before & After Study	Unilateral deafness postoperatively after cerebellopontine-angle tumor removal	9	Not stated	Not stated	Not stated	Not stated	To assess whether a cochlear implant in deaf patients with a preserved 8th nerve after acoustic neurinoma surgery would be possible	To report the initial results with a new ABI system (CIS-ABI, MED-EL) which is the first ABI that uses the fast CIS strategy	ABI	None	Not stated	Not stated		None stated	N/A	Complications related to the implantation	adverse effects	Adverse Events (AE)	Not stated	N	Y	N/A	Y	N	N/A	N	Results are presented, but there are no details of the assessment methods, and the timepoints are unclear. In resuls they report: 'in cases with tinnitus it was markedly masked by the ABI' but no report on outcome measure used	Only the second objective is relevant to this review and so only data for those relevant subset of patients and outcomes are extracted here. Intervention=ABI (CIS-ABI, MED-EL). N=7 because #6 received no ABI, hearing in the only hearing ear was preserved #9 received no ABI, vessel malfunction
																										Tonotopy		Not stated	Not stated
																										Sound perception		Not stated	Not stated
																										Discrimination and speech perception		Not stated	Not stated
																										Quality of life		Not stated	Not stated
																										Lipreading		Not stated	Not stated
																										Device use		Not stated	Not stated
1842	rerouting	Pai, I., Kelleher, C., Nunn, T., Pathak, N., Jindal, M., O'Connor, A. F. & Jiang, D.	2012	Acta Otolaryngol	Outcome of bone-anchored hearing aids for single-sided deafness: A prospective study	Dan Jiang	danjiang@doctors.org.uk	UK	2003	Before & After Study	Most common vestibular schwannom; others included presumed viral infections, temporal bone fracture, middle ear neoplasm, facial schwannoma, trigeminal schwannoma, sudden onset sensorineural hearing loss, radiotherapy for a malignant parotid tumour and noise exposure	25	24.5-76.8	57.5	Not stated	Not stated	To evaluate the efficacy of BAHA for SSD by comparing pre- and post- operative speech, spatial and qualities of hearing scale (SSQ) scores	Not stated	BAHA	None	Not stated	Speech hearing	speech hearing	Speech subscale of the SSQ	≥6 mth	None stated		Not stated	N/A	N	Y	N	Y	N	N/A	Y: The authors report no conflicts of interest. The authors alone are responsible for the content and writing of the paper		Endpoint for outcomes is not well controlled : "after at least 6 months of consistent BAHA usage following switch on appointment"
																						Spatial hearing	Spatial hearing	Spatial subscale of the SSQ	≥6 mth
																						Other qualities	Quality of hearing	Qualities subscale of the SSQ	≥6 mth
1592	rerouting	Syms, C. & Galow, L. - NCT01933386	2013	ClinicalTrials.gov	Evaluation of Benefit for Treatment of Single Sided Deafness (SSD) Between Two Bone Conduction Prosthetic Devices; Osseointegrated Implant Versus Maxilla Anchored Removable Oral Appliance ("SoundBite")	Linda Galow	linda@sonitusmedical.com	USA, multi-centre	09/2013	Cross-Over Study	Not stated	15	18-80	Not stated	Not stated	≥3 mth	To compare the SoundBite™ Hearing System to surgically implanted BCD systems	Not stated	SoundBite	BAHA	≥3 mth	Not stated	not stated	Abbreviated Profile of Hearing Aid Benefit (APHAB)	30 days	None stated	not stated	Single Sided Deafness Questionnaire (author's own)	30 days	Y: Prospective Trial Registration	N	Y	Y	Y	N/A	None stated	Note: Pt are current users of a surgically implanted digitally programmable surgically implanted bone conduction device (does not state for how long)	Study completion was anticipated in February 2014. No results posted		https://clinicaltrials.gov/ct2/show/NCT01933386
1610	both	Marx, M. - NCT02204618	2014	ClinicalTrials.gov	Cochlear Implantation in Single Sided Deafness and Asymmetrical Hearing Loss: a Cost/Utility Study.	Mathieu Marx	N/A - ENT Services Toulouse, University Hospital Centre, Place du Docteur Baylac, 31000 Toulouse, TSA 40031, 31059 Toulouse cedex 9. France	France	10/2014	Non-Randomised Controlled Trial	Not stated	160	>18	Not stated	Not stated	Not stated	To conduct a comparative cost utility analysis between the two arms, of medical consequences mesaured in terms of quality of life	To colleact specific binaural hearing measurments	CI	CROS and BAHA	Not stated	Cost utility	cost	Incremental Cost-Utility Ratio	6 mth	Quality of life	health-related quality of life	EuroQoL-5D	3 wk, 6 wk, 6 mth after CROS / BAHA	Y: Prospective Trial Registration	N	Y: #2020-365	Y	Y	N/A	None stated	Anticipated 150, actually recruited 160. Anticipated study end date was August 2018, no results posted			https://clinicaltrials.gov/ct2/show/NCT02204618
																										Quality of life	disease-specific quality of life	Nijmegen Cochlear implant Questionnaire (NCIQ)	3 wk, 6 wk, 6 mth after CROS / BAHA
																										Auditory perception	hearing disability	Subscale of the Nijmegen Cochlear Implant Questionnaire (NCIQ)	3 wk, 6 wk, 6 mth after CROS / BAHA
																										None stated	speech in noise	Speech Reception Thresholds (SRT) using diotic hearing, dichotic hearing and reverse dichotic hearing (noise not specified)	3 wk, 6 wk, 6 mth after CROS / BAHA
																										Localisation	localisation	Mean error angle for sound Localisation, angular separation between adjacent loudspeakers Not stated	3 wk, 6 wk, 6 mth after CROS / BAHA
2020-365	both	Marx, M., Costa, N., Lepage, B., Taoui, S., Molinier, L., Deguine, O. & Fraysse, B.	2019	BMC Ear Nose Throat Disord	Cochlear implantation as a treatment for single-sided deafness and asymmetric hearing loss: A randomized controlled evaluation of cost-utility	Mathieu Marx	marx.m@chu-toulouse.fr	France, multi-centre	07/2014	Randomised Controlled Trial	Not stated	150	>18	Not stated	Not stated	Not staed	The main objective of this study is to assess the efficiency of CI in SSD/AHL, compared to the current standard of care in France (observation), after failure of CROS and BC trials, using a cost-utility analysis	Assess the changes in quality of life and binaural hearing performance for each successive intervention (CROS, BC and CI)	CI	CROS / BC device	Not stated	Quality of life	health-related quality of life	EuroQol-5D-3 L scale translated and validated in French	6 mth	Quality of life	health-related quality of life	EuroQol-5D-3 L scale translated and validated in French	6 mth	Y	N	Y: #1610	Y	N/A	Y, more outcome domains reported on than those stated in the clinical trial registration	The authors declare that they have no competing interests				https://clinicaltrials.gov/ct2/show/NCT02204618
																		Search for associations between changes in hearing performance scores and changes in quality of life for each intervention (CROS, BC and CI)				Productivity loss	Productivity loss	Number of days the patient has missed work	6 mth	Quality of life	disease-specific quality of life	Hearing specific quality of life questionnaire (Not stated)	6 mth
																		Assess the evolution of tinnitus intensity and the level of annoyance for each intervention (CROS, BC and CI).				In-patient stay	in-patient stay	Using the French Disease Related Groups (DRGs)	6 mth	Quality of auditory perception	disease-specific quality of life	Nijmegen Cochlear implant questionnaire (NCIQ)	6 mth
																										Discomfort associated to tinnitus	tinnitus-related distress	Visual Analogue Scale (VAS) presented as a 17 cm plastic ruler with a vertical arrow on one side and a graduated scale on the other side (0 to 10 cm)	6 mth
																										Speech understanding in noise	speech in noise	French Matrix test at a fixed level of 65 dB SPL and the level of competing noise is adjusted using the adaptive procedure (noise not specified)	6 mth
																										Auditory horisontal localisation	localisation	Localisation ability using an array of 7 horizontal loudspeakers and an amplifier located at intervals of 30 degrees from – 90 degrees to 90 degrees in a frontal semicircle diameter of 1.2m at the subject’s head level	6 mth
1806	rerouting	Oeding, K., Valente, M. & Kerckhoff, J.	2010	J Am Acad Audiol	Effectiveness of the Directional Microphone in the Baha® Divino™	Kristi Oeding	oedingk@ent.wustl.edu	USA	Not stated	Non-Randomised Controlled Trial	x2 Meniere's, x7 Acoustic Neuroma, x2 congenital deafness, x4 sudden SNHL, x1 idiopathic	19	Not stated	52.4	12.6	Not stated	To determine if there are statistically significant differences in the mean reception threshold for sentences (RTS in dB) in noise between the omnidirectional microphone (OM) and directional microphone (DM) in the Baha Divino	To assess perceived subjective benefit between the unaided and aided conditions utilizing the Abbreviated Profile of Hearing Aid Benefit (APHAB) questionnaire	BAHA	BAHA	1.7 yr	Speech reception threshold	speech in noise	Speech Reception Thresholds (SRT) with the Hearing in Noise Test (HINT) Sentences with R-Space Restaurant Noise	≥4 wk	Subjective benefit	speech hearing	Ease of Communication Subscale of the APHAB	4 wk	N	Y	N	Y	N	N/A	Y: Cochlear Americas provided the TU-1000 skull simulator, Baha Divinos on loan, and monetary compensation for subject participation	19 Pt were recruited but 3 couldn't participate due to poor thresholds in better ear. Participant characteristics such as age are reported for those completing only. Most Pt were currently utilising a BAHA (except 5 new Pt). Design = Within-subject repeated measures	Length of time after onset of SSD: mean was 1.7yr, SD 1.8yr, Range 1 mth to about 6 yr. Intervention = BAHA (x11 Divino, x3 Intenso, x2 Compact, one of which had the optional DM accessory (DMic). Intervention Comparator= Baha Divino™ OM and Baha Divino™ DM. Measured in in R-Space system with uncorrelated restaurant noise from an eight loudspeaker array
																										Subjective benefit	speech in noise	Background Noise Subscale of the APHAB	4 wk
																										Subjective benefit	reverberation	Reverberation Subscale of the APHAB	4 wk
																										Subjective benefit	aversiveness	Aversiveness Subscale of the APHAB	4 wk
1807	rerouting	Oeding, K. & Valente, M.	2013	J Am Acad Audiol	The effectiveness of the directional microphone in the Oticon Medical Ponto Pro in participants with unilateral sensorineural hearing loss	Kristi Oeding	oedingk@ent.wustl.edu	USA	Not stated	Cross-Over Study	x4 Meniere's, x5 acoustic neuroma, x1 petroclival meningioma, x1 congenital, x2 sudden SNHL, x1 noise induced, x1 herpes zoster	20	Not stated	58.8	10.6	Not stated	To determine if statistically significant differences existed in the mean Reception Threshold for Sentences (RTS in dB) in diffuse uncorrelated restaurant noise between unaided, an omnidirectional microphone (OM), split DM (SDM), and full DM (FDM) in the Oticon Medical Ponto Pro	To assess perceived subjective benefit for the Ponto Pro compared to the participant’s own BAHS and the Ponto Pro and the participant’s own BAHS	BAHA	Without the BAHA; Ponto Pro OM; Ponto Pro SDM; Ponto Pro FDM	4.0 yr	Mean reception threshold for sentences	speech in noise	Speech Reception Thresholds (SRT) with the Hearing in Noise Test (HINT) sentences with R-Space Restaurant Noise	4 wk	Subjective benefit	speech hearing	Ease of Communication Subscale of the APHAB	4 wk	N	Y	N	Y	N	N/A	Y: The Hearing Aid Research Laboratory at Washington University in St. Louis School of Medicine received funding from Oticon Medical to offset some of the direct and indirect costs associated with completing this study. In addition, Oticon Medical provided loaner Ponto Pros and reimbursement of $100 or the Ponto Pro at a significantly reduced cost to participants upon completion of the study	20 but only 15 completed the study: x1 had poorer hearing thresholds than the inclusion criteria in the better ear; x2 abutments were not compatible with the Ponto Pro; x1 Pt had swelling around the abutment site and was not medically cleared to participate; x1 Pt developed an infection around the abutment site during the study and had to discontinue participation. Participant characteristics suc…	Length of time after onset of SSD: mean was 4.0 yr, SD 5 1.8 yr. Intervention = BAHA (Ponto Pro). They also compared with 'unaided condition'
																		To compare RTS data of the Ponto Pro to data from an identical study (#1806) examining Cochlear Americas’ Divino								Subjective benefit	speech in noise	Background Noise Subscale of the APHAB	4 wk
																										Subjective benefit	reverberation	Reverberation Subscale of the APHAB	4 wk
																										Subjective benefit	aversiveness	Aversiveness Subscale of the APHAB	4 wk
1583	restoring	Kleinjung, T. - NCT01749592	2012	ClinicalTrials.gov	Single-sided Deafness and Cochlear Implants	Tobias Kleinjung	tobias.kleinjung@usz.ch	Switzerland, multi-center	12/2012	Non-Randomised Controlled Trial	Acquired SNHL due to cochlear damage; secondary to viral or bacterial infection, such as meningitis or labyrinthitis, Ménière's disease, sudden sensorineural hearing loss, vascular disease affecting the inner ear, combination of any number of the above conditions	R SSD n=5; L SSD n=5; Controls n=10	18-70	Not stated	Not stated	Range 6 mth - 10 yr	To demonstrate different consequences of right or left-sided deafness for the affected individual	To answer if auditory deficits and plastic changes can be partially reversed by cochlear implantation of the deaf ear	CI	None	Range 6 mth - 10 yr	Audiometric thresholds	hearing thresholds	Pure-tone Threshold Audiometry	3 mth, 6 mth, 9 mth, 12 mth	Task related brain activity	brain activity	[15O] H2O Positron Emission Tomography (PET)	9 mth	Y	N	Y: #2020-202	N/A	N/A	N/A	Not stated	Comment that Pt had trialled CROS / BAHA before enrolling in trial but not commenting on OM used for those interventions	Questionnaires were mentioned under brief summary but no detail given on what the Questionnaire measures		https://clinicaltrials.gov/ct2/show/NCT01749592
																						Speech perception	speech hearing	Speech Audiometry	3 mth, 6 mth, 9 mth, 12 mth	None stated	not stated	Resting State EEG	3 mth, 6 mth, 9 mth, 12 mth								Under study details tab it says that all measures where assessed at 3, 6, 9 and 12mth, but under Tabular View Tab PET is only assessed at 9mth. Also for other OM no 9 mth mesurment stated under tabular view
																						Sound localisation	Localisation	Quiet & Noise (not specified)	3 mth, 6 mth, 9 mth, 12 mth	None stated	not stated	Sound-Evoked EEG	3 mth, 6 mth, 9 mth, 12 mth
																										None stated	not stated	Questionnaires	3 mth, 6 mth, 9 mth, 12 mth
2020-202	restoring	Peter, N., Kleinjung, T., Probst, R., Hemsley, C., Veraguth, D., Huber, A., Caversaccio, M., Kompis, M., Mantokoudis, G., Senn, P. & Wimmer, W.	2019	Swiss Med Wkly	Cochlear implants in single-sided deafness - clinical results of a Swiss multicentre study	Nicole Peter	nicole.petersiegrist@usz.ch	Switzerland, multicentre	11/2012	Non-Randomised Controlled Trial	x9 SSNHL, x1 Herpes zoster oticus	10	27.8–62.7	47	10.2	Mean 1.3 yrs; Range 0.8-4.6 yrs	To replicate, investigate and document the effects of CI implantation in adults with post-lingual SSD in Switzerland, and to evaluate the functional adaptions using speech understanding in noise, sound localisation, tinnitus assessment and quality of life questionnaires. In addition, the pre- and post-operative results of the SSD patients were compared with an age- and gender-matched normal heari…	None stated	CI	None stated, normal controls	Mean 1.7 yrs ; Range 0.8-4.6 yrs; SD 1.1	Hearing thresholds	hearing thresholds	Pure Tone Audiometry (PTA)	12 mth	None stated		Not stated	N/A	Y (Clinical Trial NCT01749592), Record #1583 in 2018 Syst Review	Y	Y: #1583	Y	Y	N, the study objectives are not the same as those stated on the clinical trial record. Tinnitus, Use and QoL domains were Not stated in the clinical trial record. PET / EEG measures stated in clinical trial were not reported on in study. Measurment time-frame (3, 6, 9, 12 mth) not as stated in clinicial trial for all domains	AH has collaborated in research with cochlear implant companies. All other authors declare that they have no competing interests		The study was supported by “Zürcher Stiftung für das Hören” and Cochlear Inc., Basel, CH provided cochlear implants		https://clinicaltrials.gov/ct2/show/NCT01749592?cond=NCT01749592&draw=2&rank=1
																						Hearing thresholds	hearing thresholds	Transiently evoked otoacoustic emissions (TEOAE)	3 mth
																						Post-operative residual hearing	hearing thresholds	Pure Tone Audiometry (PTA)	12 mth
																						Aided soundfield thresholds	hearing thresholds	Soundfield audiometry	12 mth
																						Speech understanding in noise	speech in noise	Oldenburg sentence test in speech babble noise at five different configurations	3 mth, 6 mth, 12 mth
																						Sound localisation	Localisation	Mean localisation error using 12 speakers arranged in a horizontal circle at 1.2 m height with a radius of 1 m and an angular resolution of 30 degrees	12 mth
																						Sound localisation	Localisation	Root mean square error using 12 speakers arranged in a horizontal circle at 1.2 m height with a radius of 1 m and an angular resolution of 30 degrees	12 mth
																						Tinnitus handicap	Tinnitus symptom severity	Tinnitus Handicap Inventory (THI) validated German version	12 mth
																						Subjective hearing ability	Hearing disability	Speech, Spatial, and Qualities of Hearing scale (SSQ) German version	12 mth
																						Health-related quality of life	health-related quality of life	World Health Organization Quality of Life Short Form Survey (WHOQOL-BREF)	12 mth
																						Use	device use	Objective datalogging	Not stated
1612	restoring	Shannon, R. - NCT02259192	2014	ClinicalTrials.gov	Cochlear Implants for Adults With Single-sided Deafness	Robert Shannon	rshannon@med.usc.edu	USA	09/2014	Before & After Study	Not stated	10	>18	Not stated	Not stated	<10 yr	To determine whether the CI, in combination with the NH ear, may provide improved localization ability and better speech understanding in noise, relative to performance before cochlear implantation (i.e., with the NH ear alone)	To determine whether CI stimulation may reduce tinnitus severity, compared to tinnitus experienced prior to cochlear implantation or when the CI is turned off, after implantation.	CI	None stated	Not stated	Not stated	not stated	Pure-Tone Threshold Audiometry	6 mth	Adverse events	adverse effects	Number of Serious Adverse Events	1 mth	Y	N	Y: #2020-196	Y	Y	Brief summary mentions long term goals are to assess localisation ability and tinnitus severity, but there were no outcome measures to assess these	Not stated	Intervention = Cochlear Implant (MED-EL Maestro). PTA was based on a change in 3-Frequency			https://clinicaltrials.gov/ct2/show/NCT02259192
																						Speech understanding in noise	speech in noise	Hearing in Noise Test (not specified)	6 mth
2020-196	restoring	Galvin J.J., Fu Q.-J., Wilkinson E.P., Mills D., Hagan S.C., Lupo J.E., Padilla M. & Shannon R.V.	2019	Ear Hear	Benefits of Cochlear Implantation for Single-Sided Deafness: Data From the House Clinic-University of Southern California-University of California, Los Angeles Clinical Trial	John J. Galvin	jgalvin@hei.org	USA	00/2011	Before & After Study	x1 vestibular neuritis, x1 labyrinthitis, x8 uknown	10	35-71	57.6	10.3	3.2 ± 2.1 yrs	To assess benefits of cochlear implantation relative to binaural performance before implantation or relative to performance with the NH ear alone after implantation	None stated	CI	without the CI	Mean 3.2 yr, ±2.1 yrs	Audiological measures	hearing thresholds	Pure Tone Audiometry (PTA)	1 mth, 3 mth, 6 mth	None stated		Not stated	N/A	Y (Clinical Trial NCT02259192), Record 1612 in 2018 Syst Review	Y	Y: #1612	Y	Y	Y, more outcome domains reported on than those stated in the clinical trial registration	The authors have no conflicts of interest to disclose	In clinical trial registration its stated that adverse events will be measured 1 mth post implantation but it is Not stated in this study when it was measured			https://clinicaltrials.gov/ct2/show/NCT02259192?term=NCT02259192&draw=2&rank=1
																						Audiological measures	hearing thresholds	Speech audibility thresholds (SATs) in quiet	1 mth, 3 mth, 6 mth
																						Audiological measures	hearing thresholds	Consonant-Nucleus-Consonant (CNC) words in quiet	1 mth, 3 mth, 6 mth
																						Speech understanding in quiet	speech in quiet	Hearing in Noise Test (HINT) in quiet	1 mth, 3 mth, 6 mth
																						Speech understanding in noise	speech in noise	Hearing in Noise Test (HINT) in steady state noise	1 mth, 3 mth, 6 mth
																						Localisation	Localisation	Using a 12-speaker array, spaced 15 degrees apart behind the subject, and spaced 1 m from the center of the subject’s head	1 mth, 3 mth, 6 mth
																						Localisation	Localisation	Spatial speech reception threshold (SRT)	6 mth
																						Tinnitus severity	Tinnitus symptom severity	Visual Analogue Scale (VAS)	1 mth, 3 mth, 6 mth
																						Tinnitus severity	Tinnitus symptom severity	Tinnitus Functional Index (TFI)	6 mth
																						Dizziness severity	dizziness	Neuro-otological examination	6 mth
																						Dizziness severity	dizziness	Caloric VNG testing	6 mth
																						Quality of life	dizziness	Dizziness Handicap Inventory (DHI)	6 mth
																						Quality of life	Hearing disability	Speech, Spatial, and Qualities of Hearing scale (SSQ)	6 mth
																						Quality of life	device benefit	Glasgow Hearing Aid Benefit Profile (GHABP)	6 mth
																						Device safety	adverse effects	Serious adverse events	Not stated
1940	restoring	Punte, A. K., De Ridder, D. & Van de Heyning, P.	2013	Hear Res	On the necessity of full length electrical cochlear stimulation to suppress severe tinnitus in single-sided deafness	Andrea Kleine	Andrea.kleine.punte@uza.be	Belgium	Not stated	Non-Randomised Controlled Trial	x2 Meniere's, x1 Sudden SNHL, x1 bacterial meningitis	CI n=7; Controls n=7	Not stated	Not stated	Not stated	Not stated	To further investigate the effect of electrical stimulation of the cochlea on tinnitus in SSD	To differentiate between tinnitus reduction due to CI treatment and spontaneous reduction due to the natural course of the disorder	CI	Without the CI	<10 yr	Tinnitus loudness	tinnitus loudness	Visual Analogue Scale (VAS) 10 cm Line	CI Grp: 1 wk after the fitting of each electrode & 1 mth,3 mth, 6 mth after the fitting of the full electrode array; Control Grp: 1 mth, 3 mth, 6 mth	Tinnitus type	tinnitus perception	Psychoacoustic Measures	CI Grp: 1wk after the fitting of each electrode & 1 mth,3 mth, 6 mth after the fitting of the full electrode array; Control Grp: 1 mth, 3 mth, 6 mth	N	Y	N/A	Y	N	Psychoacoustic measure of tinnitus loudness at the tinnitus frequency was assessed but not reported	Not stated		Intervention = Med-El Sonata Ti100 with a FlexSoft (n=6) or Flex24 electrode (n=1 who had residual hearing)
																										Tinnitus frequency (Hz)	tinnitus perception	Psychoacoustic Measures	CI Grp: 1wk after the fitting of each electrode & 1 mth, 3 mth, 6 mth after the fitting of the full electrode array; Control Grp: 1 mth, 3 mth, 6 mth
																										Tinnitus loudness (dB SL)	tinnitus loudness	Psychoacoustic Measure at the Tinnitus Frequency	CI Grp: 1wk after the fitting of each electrode & 1 mth, 3 mth, 6 mth after the fitting of the full electrode array; Control Grp: 1 mth, 3 mth, 6 mth
																										Tinnitus loudness (dB SL)	tinnitus loudness	Psychoacoustic Measure at 1 kHz	CI Grp: 1wk after the fitting of each electrode & 1 mth, 3 mth, 6 mth after the fitting of the full electrode array; Control Grp: 1 mth, 3 mth, 6 mth
																										Quality of life	tinnitus symptom severity	Tinnitus Questionnaire (TQ)	CI Grp: 1wk after the fitting of each electrode & 1 mth, 3 mth, 6 mth after the fitting of the full electrode array; Control Grp: 1 mth, 3 mth, 6 mth
1941	restoring	Punte, A. K., Vermeire, K., Hofkens, A., De Bodt, M., De Ridder, D. & Van de Heyning, P.	2011	Cochlear Implants Int	Cochlear implantation as a durable tinnitus treatment in single-sided deafness	Paul Van de Heyning	Paul.van.de.heyning@uza.be	Belgium	Not stated	Before & After Study	Not stated	26	Not stated	Not stated	Not stated	<10 yr	To assess the long-term effects of cochlear implantation (CI) on tinnitus in patients with SSD and ipsilateral incapacitating tinnitus	Not stated	CI	Without the CI	<10 yr	Tinnitus loudness	tinnitus loudness	Visual Analogue Scale (VAS)	1 mth, 3 mth, 6 mth, 12 mth, 18 mth, 24 mth	None stated		Not stated	N/A	N	Y	N/A	Y	N	N/A	None stated		Intervention = Med-El cochlear implant device (Combi 40 + , Pulsar or Sonata Ti100 device with a medium, FLEXSOFT or FLEXEAS electrode). Study #1940 used same Outcome Measures but were secondary
																						Tinnitus-related distress	Tinnitus symptom severity	Tinnitus Questionnaire (TQ)	Not stated
2055	rerouting	Ryu, N. G., Moon, I. J., Byun, H., Jin, S. H., Park, H., Jang, K. S. & Cho, Y. S.	2015	Eur Arch Otorhinolaryngol	Clinical effectiveness of wireless CROS (contralateral routing of offside signals) hearing aids	Yang‑Sun Cho	yscho@skku.edu	Korea	05/2012	Before & After Study	Not stated	21	20-70	41.7	13.71	Not stated	To evaluate the clinical effectiveness of wireless contralateral routing of offside signals hearing aids (CROS) in patients with severe to profound unilateral sensorineural hearing loss (USNHL)	Not stated	CROS	None	Not stated	Quantitative assessment of the discomfort in patients with hearing loss and for estimating improvement after hearing aids application	hearing handicap	Korean adaptation of the Hearing Handicap Inventory for the Elderly (K-HHIE)	2 wk, 4 wk	Speech	speech hearing	Speech Domain Subscale of the SSQ	2 wk, 4 wk	N	Y	N/A	Y	N	Methods state that the SSQ total score was used in the analysis, but this was not reported in the Results	Conflict of interest: None of the authors have any conflict of interest to disclose. Financial disclosure: This study was supported by a grant of the Korean Health Technology R&D Project, Ministry of Health & Welfare, Republic of Korea (HI12C1460)	No intervention comparator but but they compared to a young group (<40 years of age, n = 8) and an old group (≥40 years of age, n = 13)	Intervention = CROS (Audéo S Smart III; Phonak, Stäfa, Switzerland)
																						Subjective outcome of hearing aid use	device benefit	Korean adaptation of the International Outcome Inventory for Hearing Aids (K-IOI-HA)	2 wk, 4 wk	Spatial hearing	spatial hearing	Spatial Domain Subscale of the SSQ	2 wk, 4 wk
																						Discomfort in noisy environment	speech in noise	Speech Reception Thresholds (SRT) with a Korean adaptation of the Hearing in Noise Test (HINT) in Noise	2 wk, 4 wk	Quality of hearing	quality of hearing	Qualities Domain Subscale of the SSQ	2 wk, 4 wk
																						Sound localisation	Spatial hearing	Localisation Accuracy using a horizontal circular array of 8 loudspeakers, angular separation between adjacent loudspeakers was 45⁰, except for 0 and 180⁰	2 wk, 4 wk
																						Subjective hearing disability at everyday life	hearing disability	Korean version of Speech, Spatial & Qualities of Hearing Scale (K-SSQ)	2 wk, 4 wk
2107	both	Schmerber, S., Deguine, O., Marx, M., Van de Heyning, P., Sterkers, O., Mosnier, I., Garin, P., Godey, B., Vincent, C., Venail, F. & Mondain, M.,	2017	Eur Arch Otorhinolaryngol	Safety and effectiveness of the Bonebridge transcutaneous active direct-drive bone-conduction hearing implant at 1-year device use	Sebastien Schmerber	SSchmerber@chu-grenoble.fr	France, multi-centre & Belgium, multi-centre	Not stated	Non-Randomised Controlled Trial	x2 vestib schwannoma, x2 chronic OM, x2 sudden SNHL, x1 cholesteatoma, x1 'media/tinnitus', x3 'traumatic', x1 atresia	SSD n=12; Conductive / Mixed Hearing Loss n=16	18-65	44.1	12.5	Not stated	To validate the safety and efficacy of the BB at 12 months after implantation for the treatment of conductive and mixed hearing loss or singlesided deafness	Not stated	MEI	BAHA	Not stated	Skin safety	skin safety	Clinical Evaluation: Ordinal categorical (very good, good, acceptable, bad skin condition)	12 mth	None stated		Not stated	N/A	N	Y	N/A	Y	N	Recruited 28 subjects but reported data from only 25 subjects. However, there was no drop out for the SSD subjects. Out of 12 SSD subjects, only 7 were tested in noisy conditions.	Conflict of interest: None	Mixed design with between- and within-subjects factors. One subject developed severe psychological disorders 3 months after implantation and asked that the device be removed, and two were lost to follow-up and, therefore, were not included in the statistical analyses. Baseline characteristics of the excluded subjects were not reported	Intervention = Bonebridge system (MED-EL Corporation) - external audio processor (Amade BB) and a transcutaneously stimulated transducer implant (BCI 601). Comparator = BAHA on softband
																						Skin safety	skin safety	Visual Analogue Scale (1-10)	12 mth
																						Audiometric thresholds	hearing thresholds	Air-conduction Puretone Threshold Audiometry	12 mth
																						Audiometric thresholds	hearing thresholds	Bone-Conduction Puretone Threshold Audiometry	12 mth
																						Audiometric thresholds	hearing thresholds	Free-field Loudspeaker 1m in front of the subject, angular separation between loudspeakers not clearly stated	12 mth
																						Speech recognition in noise	speech in noise	Speech Reception Thresholds (SRT) with a French adaptation of the Hearing in Noise Test (HINT) Sentences, with speech-shaped Noise	12 mth
																						Patient satisfaction	device benefit	Abbreviated Profile of Hearing Aid Benefit (APHAB)	12 mth
																						Quality of life	disease-specific quality of life	Glasgow Benefit Inventory (GBI)	12 mth
																						Patients' benefit	device benefit	International Outcome Inventory for Hearing Aids (IOI-HA)	12 mth
2231	rerouting	Snapp, H. A., Hoffer, M. E., Liu, X. & Rajguru, S. M.	2017	Otol Neurotol	Effectiveness in Rehabilitation of Current Wireless CROS Technology in Experienced Bone-Anchored Implant Users	Hillary A. Snapp	hsnapp@med.miami.edu	USA	Not stated	Non-Randomised Controlled Trial	Varied across subjects including acoustic neuroma, sudden hearing loss, Meniere’s disease, iatrogenic, meningitis	SSD n=12; Controls n=45	SSD 41-78; Controls 22-57	SSD 62; Controls 31	SSD 4; Controls 9	Not stated	To compare the benefits of current wireless CROS technology to BAI technology in monaural listeners using a BAI	Not stated	CROS	BAHA	Not stated	Localisation error	Localisation	Localisation Accuracy using a horizontal circular array of 19 loudspeakers, angular separation between adjacent loudspeakers was 10⁰	Single session	None stated		Not stated	N/A	N	Y	N/A	Y	N	N/A	Y: H.A.S. is an advisory board member for Advanced Bionics, LLC. The authors disclose no conflicts of interest	Design = Within-subject repeated measures. All the subjects were evaluated acutely with no adaptation to the CROS condition	Intervention: Phonak Audeo V50 CROS open fit hearing aid system. Comparator BAHA x11 Cochlear and x1 Oticon
																						Speech perception in noise	speech in noise	Speech Reception Thresholds (SRT) with the Bamford–Kowal–Bench (BKB) Speech in Noise test, with Four-talker Babble	Single session
2232	rerouting	Snapp, H. A., Holt, F. D., Liu, X. & Rajguru, S. M.	2017	Otol Neurotol	Comparison of Speech-in-Noise and Localization Benefits in Unilateral Hearing Loss Subjects Using Contralateral Routing of Signal Hearing Aids or Bone-Anchored Implants	Hillary A. Snapp	hsnapp@med.miami.edu	USA, multi-centre	Not stated	Non-Randomised Controlled Trial	Acquired SNHL: Meniere’s disease, sudden hearing loss, acoustic neuroma, aneurysm, meningitis, temporal bone fracture, autoimmune, viral infection, iatrogenic, unknown causes, x1 congenital HL	CROS n=13; BAHA=14; Controls n=24	CROS / BAHA 24-77; Controls 24-49	CROS / BAHA 52; Controls 34	CROS / BAHA 17; Controls 8	Not stated except one congenital	To compare the benefit of wireless CROS technology to BAI technology in monaural listeners	Not stated	CROS	BAHA	BAHA Mean 66 mth; CROS Mean 34 mth	Localisation ability	Localisation	Localisation Accuracy using a horizontal circular array of 19 loudspeakers, angular separation between adjacent loudspeakers was 10⁰	Single session	Subjective assessment of spatial perception	spatial hearing	Spatial Domain of the SSQ Hearing Henefit Questionnaire	6 mth	N	Y	N	Y	N	N/A	N: The authors disclose no conflicts of interest	Design = Within-subject repeated measures. GHABP global scores were collected but not reported	Intervention = Percutaneous implant BAI (n=14) x12 Cochlear, x2 Oticon Medical, no VC, omnidirectional setting. CROS = Phonak Audeo V501 (Phonak, LLC, Warrenville, IL) CROS open fit hearing aid system + NAL-NL1 prescription
																						Speech perception in noise	speech in noise	Quick Speech In Noise (QuickSIN) test, with Four-talker Babble	Single session	Perceived hearing ability	speech hearing	Speech domain of the SSQ Hearing Benefit Questionnaire	6 mth
																						Subjective assessment of handicap, disability, use, benefit and satisfaction	device benefit	Glasgow Hearing Aid Benefit Profile (GHABP)	6 mth	Subjective assessment of disability	pre-intervention disability	Initial Disability Subscale of the GHABP	6 mth
																										Subjective assessment of handicap	hearing handicap	Handicap Subscale of the GHABP	6 mth
																										Subjective benefit	satisfaction	Benefit Subscale of the GHABP	6 mth
																										Subjective assessment of disability	residual (aided) disability	Residual Disability Subscale of the GHABP	6 mth
																										Subjective assessment of satisfaction	satisfaction	Initial Disability Subscale of the GHABP	6 mth
2251	restoring	Song, J.J., Kim, K., Sunwoo, W., Mertens, G., Van de Heyning, P., De Ridder, D., Vanneste, S., Lee, S.Y., Park, K.J., Choi, H. & Choi, J.W.,	2017	Front Hum Neurosci	A Quantitative Electroencephalography Study on Cochlear Implant-Induced Cortical Changes in Single-Sided Deafness with Tinnitus.[Erratum appears in Front Hum Neurosci. 2018 Feb 20;12 :46; PMID: 29487513]	Jae-Jin Song	jjsong96@snubh.org	Korea, Belgium, USA & New Zealand	Not stated	Before & After Study	Idiopathic sudden SNHL	4	47-64	53.2	7.6	Mean 3.7 yr; Range 4-9	To explore post-CI changes in patients with SSD with regard to ongoing cortical activity	To reveal changes in functional connectivity of remote brain areas that may be responsible for the improvement of tinnitus after CI	CI	None	Mean 3.7 yr; Range 4-9	Cortical changes relevant to tinnitus improvement	brain activity (tinnitus related)	Electroencephalography (19 electrodes)	6 mth	Functional connectivity	brain activity	Electroencephalography (19 electrodes)	6 mth	N	Y	N/A	Y	N	N/A	None stated	Time since SSD Diagnosis is assumed to be the same as the duration of SSD. Intervention = CI was Med-EL device	Age mean and SD were computed manually from data provided in Table 1
																						Tinnitus loudness	tinnitus loudness	Numeric Rating Scale (max score 10)	6 mth
																						Tinnitus-related distress	tinnitus-related distress	Numeric Rating Scale (max score 10)	6 mth
																						Tinnitus-related distress	Tinnitus symptom severity	Tinnitus Questionnaire (Goebel and Hiller)	6 mth
2253	restoring	Song, J. J., Punte, A. K., De Ridder, D., Vanneste, S. & Van de Heyning, P.	2013	Hear Res	Neural substrates predicting improvement of tinnitus after cochlear implantation in patients with single-sided deafness	Jae-Jin Song	jjsong96@snubh.org	Korea, Belgium, USA & New Zealand	Not stated	Before & After Study	x6 SSNHL, x2 Meniere's disease, x1 bacterial meningitis	9	Not stated	Not stated	Not stated	Not stated	To explore possible preoperative predictors of tinnitus improvement after CI in patients with SSD	To compare qEEG findings of SSD patients with marked improvement after CI with those with relatively slight improvement by source-localization complimented by connectivity analysis	CI	None	Range 0.9-13 yr	Cortical changes	brain activity	Electroencephalography (19 electrodes)	6 mth	None stated		Not stated	N/A	N	Y	N/A	Y	N	N/A	None stated	Under participants section authors say that tinnitus was as a result of SSD and duration of deafness was <10yr, but in Table 1 a Pt had duration of tinnitus 13yr. Time since SSD Diagnosis (Column U) is assumed to be the same Tinnitus duration	Intervention = CI Med-EL device (Combi 40þ, Pulsar or Sonata Ti100 device with a medium, FLEX SOFT, or FLEX EAS electrode)
																						Tinnitus loudness	tinnitus loudness	Numeric Rating Scale	6 mth
																						Subjective distress	Tinnitus symptom severity	Tinnitus Questionnaire (Goebel and Hiller)	6 mth
2332	restoring	Tavora-Vieira, D., Boisvert, I., McMahon, C. M., Maric, V. & Rajan, G. P.	2013	Neuroreport	Successful outcomes of cochlear implantation in long-term unilateral deafness: brain plasticity?	Dayse Tavora-Vieira	dayse.tavora@gmail.com	Australia, multi-centre	Not stated	Before & After Study	x2 unknown, x1 traumatic surgery, x1 mumps, x1 ototoxicity	5	48-68	55	7.6	Mean 35 yr; Range 27-40	To examine outcomes of cochlear implantation in five adults with over 25 years of severe-to-profound unilateral hearing loss and compare this with published data from normal hearing participants and adults with bilateral cochlear implants	Not stated	CI	None	Not stated	Speech perception in noise	speech in noise	Speech Reception Thresholds (SRT) with the Bamford–Kowal–Bench (BKB) Speech in Noise test, with Four-talker Babble	3 mth, 6 mth, 12 mth	Hearing speech	speech hearing	Speech Intelligibility Subscale of the SSQ	3 mth, 6 mth, 12 mth	N	Y	N/A	Y	N	N/A	N: There are no conflicts of interest		Intervention = Flex soft electrode array and received an Opus 2 speech processor (Med-EL). Age SD were computed manually from data provided in Table 1
																						Patients’ perception of abilities in various environmental conditions	Hearing disability	Speech, Spatial and Qualities of Hearing Questionnaire (SSQ)	3 mth, 6 mth, 12 mth	Spatial hearing	spatial hearing	Spatial Perception Subscale of the SSQ	3 mth, 6 mth, 12 mth
																						Speech perception in quiet	speech in quiet	Speech Reception Thresholds (SRT) with the City University of New York (CUNY) Sentences in Quiet	3 mth, 6 mth, 12 mth	Quality of hearing	quality of hearing	Sound Quality Subscale of the SSQ	3 mth, 6 mth, 12 mth
2333	restoring	Távora-Vieira, D., De Ceulaer, G., Govaerts, P. J. & Rajan, G. P.	2015	Ear Hear	Cochlear implantation improves localization ability in patients with unilateral deafness	Dayse Távora-Vieira	dayse.tavora@gmail.com	Australia & Belgium	Not stated	Non-Randomised Controlled Trial	x9 unknown, x1 head trauma, x1 Meniere's disease, x1 mumps, x3 sudden hearing loss, x1 fistula	CI n=16; Controls n=30	CI 36-73; Controls 15-41	CI 55; Controls 27	CI 12.3; Controls 6.8	Mean 12 yr; Range 3 mth-39 yr	To determine the effect of CI use on localization ability in unilaterally deafened subjects	To investigate whether deafness duration and age at implantation played a role in the localization performance of unilaterally deafened CI users	CI	Without the CI	> 6 mth	Sound localisation	Localisation	Localisation Accuracy using a horizontal circular array of 13 loudspeakers, angular separation between adjacent loudspeakers was -60⁰ and +60⁰	Single session	None stated		Not stated	N/A	N	Y	N/A	Y	N	N/A	N: The authors declare no conflict of interest	Design = Within-subject repeated measures	Intervention = FLEX28 electrode array and OPUS 2 speech processor (MED-EL). Age SD were computed manually from data provided in Table 1
2335	restoring	Távora-Vieira, D., Marino, R., Acharya, A. & Rajan, G.P.	2015	Otol Neurotol	The impact of cochlear implantation on speech understanding, subjective hearing performance, and tinnitus perception in patients with unilateral severe to profound hearing loss	Dayse Távora-Vieira	dayse.tavora@gmail.com	Australia	Not stated	Before & After Study	x11 ISSNHL, x3 post-traumatic, x9 unknown, x1 iatrogenic, x1 Meniere's disease, x1 mumps, x1 ototoxicity, x1 fistula	28	38-74	53.8	11.6	Mean 9.5 yr; Range 0.3-40 yr; SD 15.2	To investigate 1) the impact of CI use in speech intelligibility in noise, 2) the long-term impact of CI use on the subjective perception of hearing, 3) if use of the CI decreases tinnitus perception in the long-term, and 4) if duration of deafness and age at implantation affect the outcomes	Not stated	CI	None	Not stated	Speech perception in noise	speech in noise	Speech Reception Thresholds (SRT) with the Bamford–Kowal–Bench (BKB) Speech in Noise test, with Four-talker Babble	3 mth, 6 mth, 12 mth, 24 mth	Subjective perception of hearing speech	speech hearing	Speech Subscale of Speech, Spatial, and Qualities (SSQ) Questionnaire	3 mth, 6 mth, 12 mth, 24 mth	N	Y	N/A	Y	N	N/A	N: The authors disclose no conflicts of interest	Relevant to Column AE: The APHAB aversiveness subscale was assessed but data were not reported	Intervention = 31.5- or 28-mm electrode array (MED-EL GmbH). Age Mean and SD were computed manually from data provided in Table 1
																						Level of difficulty in various everyday listening situations	device benefit	Abbreviated Profile of Hearing Aid Benefit (APHAB)	12 mth	Spatial orientation	spatial hearing	Spatial Subscale of the SSQ Questionnaire	3 mth, 6 mth, 12 mth, 24 mth
																						Tinnitus disturbance	Tinnitus symptom severity	Tinnitus Reaction Questionnaire	3 mth, 6 mth, 12 mth, 24 mth	Quality of hearing	quality of hearing	Quality Subscale of SSQ Questionnaire	3 mth, 6 mth, 12 mth, 24 mth
																						Subjective assessment of hearing	hearing disability	Speech, Spatial and Qualities of Hearing Questionnaire (SSQ)	3 mth, 6 mth, 12 mth, 24 mth	Subjective benefit	speech hearing	Ease of Communication Subscale of APHAB	12 mth
																										Subjective benefit	reverberation	Reverberation Subscale of APHAB	12 mth
																										Subjective benefit	speech in noise	Background Noise Subscale of APHAB	12 mth
																										Subjective benefit	aversiveness	Aversiveness Subscale of APHAB	12 mth
2510		Weber, B. A., Roush, J. & Mcelveen Jr, J. T.	1992	Laryngoscope	Application of an implantable bone conduction hearing device to patients with unilateral sensorineural hearing loss	Bruce A. Weber	N/A - Box 3887, Duke University Medical Centre, Durham, NC 27710	USA	Not stated	Non-Randomised Controlled Trial	x12 acoustic tumour surgery	12	Not stated	Not stated	Not stated	Not stated	To determine if individuals with newly acquired profound unilateral hearing losses would benefit from an implanatable bone-conduction hearing device	Not stated	BAHA	Without the BAHA	Not stated but of 'recent onset' SSD	See #2510a-2510d		See #2510a-2510d	See #2510a-2510d	None stated		Not stated	N/A	N	Y	N/A	Y	N	N/A	None stated	This article reports on the methods and results of 5 separate studies. x3 Pt found the aid was not loud enough so they discontinued use, dismissed from study and x1 Pt withdrew due to health reasons	Design = Within-subject repeated measures. Intervention = Audiant Transcutaneous Bone Conductor
study 2510a	rerouting																To examine the influence of spatial locations of the primary signal (sentences) and the competing signal (babble)					Speech recognition in noise	speech in noise	Percent Correst using the Speech intelligibility in Noise Test (SPIN) with Multi-talker Babble	Single session	None stated		Not stated	N/A
study 2510b	rerouting																To examine the effect of speech signal intensity					Speech recognition in noise	speech in noise	Percent Correct using the Speech Reception Thresholds (SRT) with the Speech Intelligibility in Noise (SPIN) test in Multi-talker Babble	Single session	None stated		Not stated	N/A
study 2510c	rerouting																To examine patient's ability to localise bursts of speech spectrum noise					Sound localisation	Localisation	Localisation Accuracy using a horizontal circular array of 5 loudspeakers, angular separation between adjacent loudspeakers was 45⁰	Single session	None stated		Not stated	N/A
study 2510d	rerouting																To examine ability to differentiate between sounds originating from the left and right sides of the head					Sound localisation	Localisation	Localisation Accuracy using a horizontal circular array of 3 loudspeakers, angular separation between adjacent loudspeakers was 90⁰	Single session	None stated		Not stated	N/A
945	rerouting	Indeyeva, Y.A., Diaz, A., Imbrey, T., Gao, G. & Coelho, D.H.	2015	Am J Otolaryngol	Tinnitus management with percutaneous osseointegrated auditory implants for unilateral sensorineural hearing loss	Yula A. Indeyeva	yula.indeyeva@vcuhealth.org	USA	Not stated	Before & After Study	Not stated	10	Not stated	54.9	14.79	>12 mth	To evaluate changes in tinnitus with osseointegrated auditory implants use.	Not stated	BAHA	None	< 1 yr to over 15 yr	Tinnitus	Tinnitus symptom severity	Tinnitus Reaction Questionnaire (TRQ)	6 mth, 12 mth	None stated		Not stated	N/A	N	Y	Y	Y	N	N/A	Y: Disclosures: Consulting fees; Oticon Medical, Cochlear LTD
																						Tinnitus	Tinnitus symptom severity	Tinnitus Handicap Inventory (THI)	6 mth, 12 mth
68	both	Arndt, S., Aschendorff, A., Laszig, R., Beck, R., Schild, C., Kroeger, S., Ihorst, G. & Wesarg, T.	2011	Otol Neurotol	Comparison of pseudobinaural hearing to real binaural hearing rehabilitation after cochlear implantation in patients with unilateral deafness and tinnitus	Susan Arndt	susan.arndt@uniklinik-freiburg.de	Germany	Not stated	Before & After Study	x6 sudden hearing loss, x1 temporal bone fructure, x2 labyrinthitis, x1 Meniere's disease, x1 after surgery	11	23-68	43.5	11.9	Mean 24.7 mth; Range 4-110 mth; SD 31.3	To investigate the potential clinical application of unilateral electrical stimulation with cochlear implantation in patients with single-sided deafness and tinnitus	Not stated	CI	CROS; BAHA on Softband	Mean 25 mth; Max apx 10 yr	Speech comprehension in noise	speech in noise	Speech Reception Thresholds (SRT) with the Hochmair-Schulz-Moser (HSM) Sentence Test in Speech-shaped Noise	6 mth, 12 mth	Vision	vision	Vision Domain of HUI-3	6 mth	N	Y	Y: #70	Y	N	N/A	None stated	VAS was assessed with CI 'on' and 'off' 6 mth post CI activation, but other measures were not assessed with device off 6 mth after CI activation	Same 11 participants as in #70, tested at 6 months. Intervention = Nucleus Freedom Implant (CI24RE; Cochlear Ltd., Lane Cove, Australia) + Nucleus Freedom speech processor
																						Speech comprehension in noise	speech in noise	Speech Reception Thresholds (SRT) with the Oldenburg Sentence Test (OlSa) in Noise (noise not specified)	6 mth, 12 mth	Hearing	hearing disability	Hearing Domain of HUI-3	6 mth
																						Localisation	Localisation	Localisation Accuracy using a horizontal semi-circular array of 7 loudspeakers, angular separation between adjacent loudspeakers was +45°, 0° and -45°	6 mth, 12 mth	Speech	speech hearing	Speech Domain of HUI-3	6 mth
																						Subjective improvement	hearing disability	Speech, Spatial and Qualities of Hearing Questionnaire (SSQ)	6 mth, 12 mth	Emotion	emotion	Emotion Domain of HUI-3	6 mth
																						Quality of life	health-related quality of life	Health Utilities Index 3 (HUI-3)	6 mth	Pain	pain	Pain Domain of HUI-3	6 mth
																						Not stated	not stated	International Outcome Inventory for Hearing Aids (IOI-HA)	6 mth, 12 mth	Ambulation	ambulation	Ambulation Domain of HUI-3	6 mth
																						Tinnitus-related distress	tinnitus-related distress	Visual Analogue Scale (VAS)	6 mth	Dexterity	dexterity	Dexterity Domain of HUI-3	6 mth
																										Cognition	cognition	Cognition Domain of HUI-3	6 mth
																										Speech intelligibility	speech hearing	Speech intelligibility subscale of the SSQ	6 mth, 12 mth
																										Spatial hearing	spatial hearing	Spatial perception subscale of the SSQ	6 mth, 12 mth
																										Quality of hearing	quality of hearing	Sound quality subscale of the SSQ	6 mth, 12 mth
																										Device use	device use	Daily Use Domain of IOI-HA	6 mth, 12 mth
																										Device benefit	device benefit	Benefit Domain of IOI-HA	6 mth, 12 mth
																										Residual activity limitation	activity limitations	Residual Activity Limitation Domain of IOI-HA	6 mth, 12 mth
																										Satisfaction	satisfaction	Satisfaction Domain of IOI-HA	6 mth, 12 mth
																										Residual participation restriction	participation restrictions	Residual Participation Restriction Domain of IOI-HA	6 mth, 12 mth
																										Impact on others	Impact on others	Impact on Others Domain of IOI-HA	6 mth, 12 mth
																										Quality of life	disease-specific quality of life	Quality of Life Domain of IOI-HA	6 mth, 12 mth
70	both	Arndt, S., Laszig, R., Aschendorff, A., Beck, R., Schild, C., Hassepass, F., Ihorst, G., Kroeger, S., Kirchem, P. & Wesarg, T.	2011	HNO	Unilateral deafness and cochlear implantation: audiological diagnostic evaluation and outcomes	Susan Arndt	susan.arndt@uniklinik-freiburg.de	Germany	Not stated	Before & After Study	x6 sudden hearing loss, x1 temporal bone fructure, x2 labyrinthitis, x1 Meniere's disease, x1 post-ear operation	11	23-68	43.5	11.9	Mean 24.7 mth; Range 4-110 mth; SD 31.3	To study the clinical use of unilateral electrical stimulation with CI in patients with unilateral deafness.	Not stated	CI	None	Mean 25 mth	See #68		See #68	See #68	See #68		See #68	See #68	N	Y	Y: #68	Y	N	N/A	N: Conflict of interest. The corresponding author declares that there is no conflict of interest		Same 11 participants as in #68, tested at 12 months
71	both	Arndt, S., Laszig, R., Aschendorff, A., Hassepass, F., Beck, R. & Wesarg, T.,	2017	HNO	Cochlear implant treatment of patients with single-sided deafness or asymmetric hearing loss. - German version	Susan Arndt	susan.arndt@uniklinik-freiburg.de	Germany	Not stated	Non-Randomised Controlled Trial	Not stated	SSD n=45; AHL n=40	SSD 22.5-68.3; AHL 21.8-71.2	Not stated	Not stated	SSD Median 18 mth; Range 1-408 mth; AHL Median 40 mth; Range 4-480	To compare the clinical use of unilateral electrical stimulation via a CI in a large group of patients presenting with single-sided deafness and their long-term outcomes.	To demonstrate for the first time comparison of hearing treatment options and outcomes, including BCI and (Bi)CROS hearing aids in smaller subgroups of hearing impaired patients.	CI	BAHA or CROS	x4 SSD Pt and x11 AHL Pt > 10yr	Speech comprehension in noise	speech in noise	Speech Reception Thresholds (SRT) with the Oldenburg Sentence Test (OlSa) in Noise (noise not specified)	12 mth	Subjective assessment of therapy	speech hearing	Speech Domain of the SSQ	12 mth	N	Y	N	Y	N	N/A	Y: Authors received travelling expenses, Medical advisory board and financial support for research from Advanced Bionics, Cochlear, Med-El; Oticon and Phonak Communications	Partial data available for the Hochmair–Schulz–Moser (HSM) sentence test as it was abandoned mid way through the study due to ceiling effects (available for only 20/45 SSD patients)	The 11 patients reported in #68 & #70 were also included in this study. Intervention = Cochlear CI24RE(CA); CI512; CI422; MedEl CONCERTO FLEX 28; SYNCHRONY FLEX 28; Advanced Bionics HiRes90k HiFocus MS
																						Sound localisation	Localisation	Localisation Accuracy using a horizontal semi-circular array of 7 loudspeakers, angular separation between adjacent loudspeakers was 30⁰	12 mth	Subjective assessment of spatial hearing	spatial hearing	Spatial Domain of the SSQ	12 mth
																						Subjective assessment of speech comprehension	hearing disability	Speech, Spatial and Qualities of Hearing Scale (SSQ; version 3.1.2)	12 mth	Quality of hearing	quality of hearing	Quality Domain of the SSQ	12 mth
																						Individual device use	device use	Device Log	Each fitting session
																						Speech recognition in noise	speech in noise	Speech Reception Thresholds (SRT) with the Hochmair-Schulz-Moser (HSM) Sentence Test, in Speech-shaped Noise	Not stated
																						Speech discrimination	speech in quiet	Speech Reception Thresholds (SRT) with the Freiburger Monosyllabic Word Discrimination Scores in Quiet	12 mth
217	rerouting	Bosman, A.J., Hol, M.K., Snik, A.F., Mylanus, E.A. & Cremers, C.W.	2003	Acta Otolaryngol	Bone-anchored hearing aids in unilateral inner ear deafness	Cor W. R. J. Cremers	d.helsper@kno.umcn.nl	The Netherlands	Not stated	Cross-Over Study	x9 acoustic neuroma surgery	9	Not stated	Not stated	Not stated	Not stated	To focus on the experiences of nine patients with unilateral deafness before intervention (unaided condition), when fitted with a conventional CROS hearing aid and after intervention with a BAHA transcranial CROS device.	Not stated	CROS	BAHA	Not stated	Sound localisation	Localisation	Localisation Accuracy using a horizontal semi-circular array of 9 loudspeakers, angular separation between adjacent loudspeakers was 30°	4 wk after CROS; 4 wk after BAHA	None stated		Not stated	N/A	N	Y	N/A	Y	N	N/A	None stated	Global score for APHAB not reported
																						Speech perception in noise	speech in noise	Speech Reception Thresholds (SRT) with the Short, Everyday Dutch Sentences (Plomp et al., 1979) using Noise (noise not specified)	4 wk after CROS; 4 wk after BAHA
																						Real life experiences	speech hearing	Ease of Communication Subscale of the APHAB	4 wk after CROS; 4 wk after BAHA
																						Real life experiences	reverberation	Listening in Reverberant Conditions Subscale of the APHAB	4 wk after CROS; 4 wk after BAHA
																						Real life experiences	speech in noise	Listening in Background Noise Subscale of the APHAB	4 wk after CROS; 4 wk after BAHA
																						Real life experiences	aversiveness	Aversion to Loud Noise Subscale of the APHAB	4 wk after CROS; 4 wk after BAHA
495	rerouting	Desmet, J.B.J., Wouters, K., De Bodt, M. & Van de Heyning, P.	2012	Otol Neurotol	Comparison of 2 implantable bone conduction devices in patients with single-sided deafness using a daily alternating method	Jolien Brigit Johan Desmet	jolien.desmet@uza.be	Belgium	Not stated	Cross-Over Study	x1 viral infection, x4 vestibular schwannoma, x1 progressive SNHL, x2 congenital SNHL, x1 trauma	10	28-61	49.2	9.4	Mean 29.1 yr; Range 2-61 yr; SD 23.4	To compare the auditory and subjective capabilities of 2 implantable bone conduction devices BAHA Divino Sound Processor (Divino) and the BAHA BP100 Sound Processor (BP100) using a daily alternating method.	Not stated	BAHA (Divino)	BAHA (BP100)	Mean3 yr; Range 1-5 yr; SD 1.6	i-BCD use	device use	Diary Record	Daily	Spatial abilities	spatial hearing	Male Subscale of SHQ	18 days	N	Y	N/A	Y	N	N/A	N: BAHA Sound Processors were provided by Cochlear. The authors disclose no conflicts of interest	All patients completed SSD-Q for the aided condition with the Divino. The SHQ and the APHAB were completed by all patients for the unaided condition and the condition aided with the Divino. Only 9/10 Pt answered the questionnaire on study methodology. 'Patients switch devices daily for a period of 2 to 3 weeks' but measurments were taken at 18 days	Stats in Columns M,N,O,P and U were computed manually with information stated in Table 2
																						Overall satisfaction	satisfaction	Diary Record	Daily	Spatial abilities	spatial hearing	Female Subscale of SHQ	18 days
																						Clearness of sound	clarity of sound	Diary Record	Daily	Spatial abilities	spatial hearing	Child Subscale of SHQ	18 days
																						Effort of listening in background noise	listening effort	Diary Record	Daily	Spatial abilities	spatial hearing	Music Subscale of SHQ	18 days
																						Spatial abilities	spatial hearing	Spatial Hearing Questionnaire (SHQ)	18 days	Spatial abilities	spatial hearing	Sound Source Localisation Subscale of SHQ	18 days
																						Speech understanding in noise	speech in noise	Speech Reception Thresholds (SRT) with the Leuven Intelligibility Sentences Test (LIST) in Noise (noise not specified)	18 days	Spatial abilities	spatial hearing	Speech in Quiet Subscale of SHQ	18 days
																						Speech understanding in quiet	speech in quiet	Speech Reception Thresholds (SRT) with the Leuven Intelligibility Sentences Test (LIST) in Quiet	18 days	Spatial abilities	spatial hearing	Speech in Noise Separate Sources Subscale of SHQ	18 days
																										Spatial abilities	spatial hearing	Speech in Noise Subscale of SHQ	18 days
																						Hearing aid benefit	speech hearing	Ease of Communication Subscale of the APHAB	18 days
																						Hearing aid benefit	reverberation	Listening in Reverberant Conditions Subscale of the APHAB	18 days
																						Hearing aid benefit	speech in noise	Listening in Background Noise Subscale of the APHAB	18 days
																						Hearing aid benefit	aversiveness	Aversion to Loud Noise Subscale of the APHAB	18 days
524	restoring	Döge, J., Baumann, U., Weissgerber, T. & Rader, T.	2017	Otol Neurotol	Single-Sided Deafness: Impact of Cochlear Implantation on Speech Perception in Complex Noise and on Auditory Localization Accuracy	Uwe Baumann	uwe.baumann@kgu.de	Germany	Not stated	Non-Randomised Controlled Trial	x7 sudden hearing loss, x2 SNHL, x1 infection, x1 cholesteatoma	11	28-70	51.5	16.2	Range 1-18 yr	To assess auditory localization accuracy and speech reception threshold (SRT) in complex noise conditions in adult patients with acquired single-sided deafness, after intervention with a cochlear implant (CI) in the deaf ear	Not stated	CI	Without the CI	Mean 18.5 mth; Range 7-40; SD 10.5	Speech perception in noise	speech in noise	Speech Reception Thresholds (SRT) with the Oldenburger Sentence test (OlSa) in Multitalker Babble	Single session	None stated		Not stated	N/A	N	Y	N	Y	N	N/A	No: The authors disclose no conflicts of interest.		Design = Within-subject repeated measures. Intervention= CONCERTO or SONATA devices (MED-EL).
																						Auditory localisation	Localisation	Localisation Accuracy using a horizontal semi-circular array of 7 loudspeakers, separation between adjacent loudspeakers was 8.6cm	Single session
992	both	Jacob, R., Stelzig, Y., Nopp, P. and Schleich, P.	2011	HNO	Audiological results with cochlear implants for single-sided deafness	Roland Jacob	rolandjacob@bundeswehr.org	Austria	Not stated	Non-Randomised Controlled Trial	x4 sudden hearing loss, x2 acoustic trauma, x1 Meniere's disease, x1 Lymes disease, x1 otosclerosis, x2 progressive loss, x1 temporal bone fracture, x1 possibly congenital	13	25-63	43	13.6	Mean 65 mth; Range 6-324 mth	The aim of the present study is to evaluate the benefits of CI care for patients with unilateral deafness.	Not stated	CI	Without the CI; CROS; BAHA on Softband	Mean 65 mth; Range 6-324	Quality of hearing	Quality of hearing	Visual Analogue Scale (VAS)	Single session	None stated		Not stated	N/A	N	Y	N/A	Y	N	N/A	Y: P. Nppp & P. Schleich work for Med-El Research Institute		Intervention= Med-El, Pulsar CI 100, n=5, Med-El, Sonata TI 100 Flex, n=6, Cochlear, Contour Advanced, n=2. Participants Age SD and Column U data was computed manually using data in Table 1.
																						Speech perception in quiet	speech in quiet	Speech Reception Thresholds (SRT) with the Freiburger Monosyllabic Word Discrimination Scores in Quiet	Single session
																						Speech perception in noise	speech in noise	Speech Reception Thresholds (SRT) with the Freiburger Monosyllabic Word Discrimination Scores in Noise (noise not specified)	Single session
																						Speech perception in quiet	speech in quiet	Speech Reception Thresholds (SRT) with the Hochmair-Schulz-Moser (HSM) Sentence Test in Quiet	Single session
																						Speech perception in noise	speech in noise	Speech Reception Thresholds (SRT) with the Hochmair-Schulz-Moser (HSM) Sentence Test in noise, in Speech-shaped Noise	Single session
																						Speech perception in noise	speech in noise	Speech Reception Thresholds (SRT) with modified Oldenburg Sentence Test (OlSa) in Noise (noise not specified)	Single session
																						Sound localisation	Localisation	Localisation Accuracy using a horizontal semi-circular array of 11 loudspeakers, angular separation between adjacent loudspeakers was 18⁰	Single session
624	restoring	Firszt, J.B., Holden, L.K., Reeder, R.M., Waltzman, S.B. & Arndt, S.	2012	Otol Neurotol	Auditory abilities after cochlear implantation in adults with unilateral deafness: a pilot study	Jill B. Firszt	firsztj@ent.wustl.edu	USA	Not stated	Non-Randomised Controlled Trial	x2 sudden onset SNHL, x1 post-op internal auditory canal osteoma	3	56-62	58.3	2.6	Not stated	To examine speech recognition in quiet and noise, localization, discrimination of temporal and spectral cues, and subjective reports of CI recipients with short-term unilateral deafness	Not stated	CI	Without the CI	Mean 2.58 yr; Range 0.75-4.5	Speech recognition in quiet	speech in quiet	Speech Reception Thresholds (SRT) with the Consonant-Nucleus-Consonant (CNC) Monosyllabic Word Test in Quiet	Three 1-day sessions separated by 4-17 mth					N	Y	N/A	Y	N	Y	Y: JBF + LKH serve on the Audiology Advisory Board for Advanced Bionics; JBF serves on the Audiology Advisory Board for Cochlear Americas. The other authors disclose no conflicts of interest.	Design = Within-subject repeated measures. Testing was performed with CI only, NH ear only and binaurally in soundfield	One CI implantation was done in Germany. One Patient had German as his first langiage but spoke English fluently
																						Speech recognition in noise	speech in noise	Speech Reception Thresholds (SRT) with the Consonant-Nucleus-Consonant (CNC) Monosyllabic Word Test in Multi-talker Babble	Three 1-day sessions separated by 4-17 mth
																						Sentence understanding in noise	speech in noise	Speech Reception Thresholds (SRT) with the Bamford-Kowal-Bench Speech-in-Noise Test (BKB-SIN) in Multi-talker Babble	Three 1-day sessions separated by 4-17 mth
																						Sentence understanding in noise	speech in noise	Speech Reception Thresholds (SRT) with the Hearing In Noise Test (HINT) in Multi-talker Babble	Three 1-day sessions separated by 4-17 mth
																						Localisation	Localisation	Localisation Accuracy using a horizontal semi-circular array of 10 out of 15 loudspeakers, angular separation between adjacent loudspeakers was 10⁰	Three 1-day sessions separated by 4-17 mth
																						Complexity discrimination	psychoacoustic performance	Minimum Detectable Changes in Complexity (JND) using Random Spectrogram Sounds (RSS)	Three 1-day sessions separated by 4-17 mth
																						Not stated	speech in noise	Speech Reception Thresholds (SRT) with spondees in Single and Multi-talker Babble	Three 1-day sessions separated by 4-17 mth
																						Understanding speech in difficult listening situations	speech hearing	Speech Intelligibility Subscale of the SSQ	Three 1-day sessions separated by 4-17 mth
																						Subjective reports of ability to judge direction or distance of sound	spatial hearing	Spatial Perception Subscale of the SSQ	Three 1-day sessions separated by 4-17 mth
																						Subjective reports of naturalness and clarity of sound and the ability to segment sound	Quality of hearing	Sound Quality Subscale of the SSQ	Three 1-day sessions separated by 4-17 mth
704	rereouting	Gluth, M.B., Eager, K.M., Eikelboom, R.H. & Atlas, M.D.	2010	Otol Neurotol	Long-term benefit perception, complications, and device malfunction rate of bone-anchored hearing aid implantation for profound unilateral sensorineural hearing loss	Michael B.Gluth	michaelgluth@mac.com	Australia	06/2003	Non-Randomised Controlled Trial	x4 Meniere's disease, x3 mechanical cochlear trauma, x6 sdiopathic Sudden, x5 vestibular schwannoma surgery, x1 trigeminal schwannoma, x1 congenital, x1 otosclerosis	Total=56, BAHA Grp=21	BAHA 30.9-68.8	BAHA 51	BAHA 9.5	BAHA Mean 7.5 yr; Range 0.2-39.3 yr; SD 10.5	To prospectively evaluate levels of patient satisfaction and benefit perception, complication rates, and external device repair rates of BAHA implantation on a cohort of Australian adult subjects with profound unilateral sensorineural hearing loss	Not stated	BAHA	None	Mean 7.5 yr; Range 0.2-39.3; SD 10.5	Short- and long-term satisfaction benefit perception	device benefit	Glasgow Hearing Aid Benefit Profile (GHABP)	Short term (3-12 mth) and Long term (13-36 mth)	Short- and long-term satisfaction benefit perception	speech hearing	Ease of Communication Subscale of APHAB	When possible within 2 wks of intervals set at 3 mth, 6 mth, 12 mth, 18 mth, 2 year, 3 year	N	Y	N/A	Y	N	N/A	N: This study has no funding source or conflict of interest to disclose.	Mixed design with between- and within-subjects factors. One hundred percent response rates for all questionnaires were not achieved in the implant group primarily because of occasional unplanned or irregular follow-up visits	Intervention= BAHA system with the snap coupling abutment (Entific Medical Systems, Sweden and later Cochlear Limited, Australia)
																						Short- and long-term satisfaction benefit perception	device benefit	Abbreviated Profile of Hearing Aid Benefit (APHAB)	Short term (3-12 mth) and Long term (13-36 mth)	Short- and long-term satisfaction benefit perception	speech in noise	Background Noise Subscale of APHAB	When possible within 2 wks of intervals set at 3 mth, 6 mth, 12 mth, 18 mth, 2 year, 3 year
																						Short- and long-term satisfaction benefit perception	disease-specific quality of life	Single Sided Deafness (SSD) Questionnaire	Short term (3-12 mth) and Long term (13-36 mth)	Short- and long-term satisfaction benefit perception	reverberation	Reverberation Subscale of APHAB	When possible within 2 wks of intervals set at 3 mth, 6 mth, 12 mth, 18 mth, 2 year, 3 year
																						Short- and long-term device usage rates	device use	Record of Length Worn (yrs)	Short term (3-12 mth) and Long term (13-36 mth)	Short- and long-term satisfaction benefit perception	aversiveness	Aversiveness Subscale of APHAB	When possible within 2 wks of intervals set at 3 mth, 6 mth, 12 mth, 18 mth, 2 year, 3 year
																						Surgical complications	adverse effects	Holgers grade Record of Skin Reactions Requiring Treatment	Short term (3-12 mth) and Long term (13-36 mth)
																						Device failure	device failure	Record of Usage, Complications, and Repairs	Short term (3-12 mth) and Long term (13-36 mth)
844	restoring	Holder, J.T., O'Connell, B., Hedley-Williams, A. & Wanna, G.	2017	Am J Otolaryngol	Cochlear implantation for single-sided deafness and tinnitus suppression	Jourdan T. Holder	jourdan.t.holder@vanderbilt.edu	USA	Not stated	Before & After Study	x4 labyrinthitis, x7 sudden SNHL, x1 superior canal dehiscence	12	Not stated	Not stated	Not stated	Mean 51.6 ± 15.5 yr	The objectives of the present study are as follows: 1) report tinnitus and speech perception outcomes of patients with SSD and tinnitus implanted at Vanderbilt University Medical Center, and 2) investigate potential explanations for why a small percentage of subjects do not receive relief from their tinnitus following cochlear implantation	Not stated	CI	None	Not stated	Perceived handicap as a result of tinnitus	Tinnitus symptom severity	Tinnitus Handicap Inventory (THI)	1 mth, 3 mth, 6 mth, 12 mth	None stated		Not stated	N/A	N	Y	N/A	Y	N	N/A	Y: GW is a Consultant for Advanced Bionics, Cochlear Americas, and MED-EL and advisory board member for Oticon Medical	Methods planned appointments at 1, 3, 6 and 12 mnths, but outcomes are reported for 3 time bins only. n=8 Pt had follow-up between 6 mth and 1 yr; longer term results were analyzed in this cohort using the most recent THI beyond 6 mth post-operatively	Intervention= Mixture of Cochlear, Med-El, AB processors
																						Speech recognition in quiet	speech in quiet	Consonant Nucleus Consonant (CNC) Word Recognition Accuracy in Quiet as recommended by the revised Minimum Speech Test Battery	1 mth, 3 mth, 6 mth, 12 mth
1232	rerouting	Leterme, G., Bernardeschi, D., Bensemman, A., Coudert, C., Portal, J.J., Ferrary, E., Sterkers, O., Vicaut, E., Frachet, B. & Bozorg Grayeli, A.	2015	Audiol Neurootol	Contralateral routing of signal hearing aid versus transcutaneous bone conduction in single-sided deafness	Alexis Bozorg Grayeli	alexis.bozorggrayeli@chu-dijon.fr	France, multi-centre	Not stated	Cross-Over Study	Vestibular schwannoma (27.8%), chronic otitis media (16.7%), sudden sensorineural hearing loss (22.2%), mumps (11.1%), otosclerosis (5.6%), trauma (5.6%), ototoxicity (5.6%), congenital (5.6%)	24	18-97	50	11.6	Range 0-60 yr; Mean 15.0 yr; SD ± 16.9; Median 7.5 yr	To evaluate Alpha 1® transcutaneous bone conduction device in SSD, in comparison to a noninvasive rehabilitation method (CROS hearing aid) in terms of hearing performances, user satisfaction, and quality of life.	Not stated	CROS	BAHA	Not stated	Word discrimination	speech in quiet	Speech Reception Threshold (SRT) with the Free-field Speech Audiometry using Monosyllabic Words in Quiet	3 mth, 12 mth	Quality of life	disease-specific quality of life	General Subscale of the GBI	3 mth, 12 mth	N	Y	N/A	Y	N	N/A	Y: This study was partially financed by Collin Ltd., France, a local distributor of Alpha 1	n=24 were screened for eligibility but only n=18 could be recruited as per study criteria. A further n=5 were excluded as 2 went for CROS and n=3 did not find either device beneficial. Total n=13 only implanted. The CROS trial was for 60 days but BAHA trial only for 7 days	Intervention= Transcutaneous BAHA (Alpha Sophono) on Headband
																						Word discrimination	speech in noise	Speech Reception Threshold (SRT) with the Free-field Speech Audiometry using Monosyllabic Words in Cocktail Party Noise	3 mth, 12 mth	Quality of life	social support	Social Support Subscale of the GBI	3 mth, 12 mth
																						Hearing performance	speech in noise	Speech Reception Thresholds (SRT) with the Hearing in Noise Test (HINT) in White Noise	3 mth, 12 mth	Quality of life	physical health	Physical Health Subscale of the GBI	3 mth, 12 mth
																						Stereo audiometry	hearing thresholds	Hearing Thresholds using a Horizontal Circular array of 8 loudspeakers, angular separation between adjacent loudspeakers was 45⁰	Unclear
																						Localisation	Localisation	Localisation Error using a horizontal semi-circular array of 7 loudspeakers, angular separation between adjacent loudspeakers was 30⁰	Unclear
																						Patient satisfaction	satisfaction	Numerical Rating Scales (author's own)	3 mth, 12 mth
																						Changes in the health status produced by surgery	disease-specific quality of life	Glasgow Benefit Inventory (GBI)	3 mth, 12 mth
																						Ease of communication	speech hearing	Ease of Communication Subscale of the APHAB	3 mth, 12 mth
																						Reverberation	reverberation	Listening in Reverberant Conditions Subscale of the APHAB	3 mth, 12 mth
																						Background noise	speech in noise	Listening in Background Noise Subscale of the APHAB	3 mth, 12 mth
																						Aversiveness	aversiveness	Aversiveness Subscale of APHAB	3 mth, 12 mth
																						Initial disability	pre-intervention disability	Initial Disability Subscale of the GHABP	3 mth, 12 mth
																						Handicap	hearing handicap	Handicap Subscale of the GHABP	3 mth, 12 mth
																						Hearing aid use	device use	Hearing Aid Use Subscale of the GHABP	3 mth, 12 mth
																						Hearing Aid Benefit	device benefit	Hearing Aid Benefit Subscale of the GHABP	3 mth, 12 mth
																						Residual disability	residial (aided) disability	Residual Disability Subscale of the GHABP	3 mth, 12 mth
																						Satisfaction	satisfaction	Satisfaction Subscale of the GHABP	3 mth, 12 mth
1262	rerouting	Linstrom, C.J., Silverman, C.A. & Yu, G.P.	2009	Laryngoscope	Efficacy of the bone-anchored hearing aid for single-sided deafness	Carol A. Silverman	csilverman@nyee.edu	USA	Not stated	Non-Randomised Controlled Trial	x1 acoustic neuroma, x1 idiopathic sudden SNHL, x1 excision of glomus jugulare, x1 perilymp fistula, x1 radical mastoidectomy for cholesteatoma, x1 failed revision surgery for otosclerosis	BAHA n=7; Control n=20	35.3-66.7	49.7	Not stated	Mean 7.39 yr; Range 2-14 yr	To examine short- and long-term efficacy of the bone-anchored hearing aid (BAHA) on adults with single-sided deafness.	Not stated	BAHA	None	Not stated	Speech perception in noise	speech in noise	Speech Reception Thresholds (SRT) with the Hearing in Noise Test (HINT) in Speech-shaped Noise	1 mth, 6 mth, 12 mth	Patient satisfaction	speech hearing	Ease of Communication Subscale of APHAB	1 mth, 6 mth, 12 mth	N	Y	N/A	Y	N	N/A	None stated	Mixed design with between- and within-subjects factors. One patient wore the BAHA for less than 1 hr/day, and was therefore excluded for data analysis	Intervention= BAHA Compact. Age stats available for control grp too but not recorded here
																						Patient satisfaction	device benefit	Abbreviated Profile of Hearing Aid Benefit (APHAB) Questionnaire	1 mth, 6 mth, 12 mth	Patient satisfaction	speech in noise	Background Noise Subscale of APHAB	1 mth, 6 mth, 12 mth
																						Patient satisfaction	disease-specific quality of life	Single Sided Deafness (SSD) Questionnaire	1 mth, 6 mth, 12 mth	Patient satisfaction	reverberation	Reverberation Subscale of APHAB	1 mth, 6 mth, 12 mth
																										Patient satisfaction	aversiveness	Aversiveness Subscale of APHAB	1 mth, 6 mth, 12 mth
1427	restoring	Mertens, G., De Bodt, M. & Van de Heyning, P.	2016	Hear Res	Cochlear implantation as a long-term treatment for ipsilateral incapacitating tinnitus in subjects with unilateral hearing loss up to 10 years	Griet Mertens	griet.mertens@uza.be	Belgium	Not stated	Non-Randomised Controlled Trial	SSD Grp: x4 hydrops, x5 sudden deafness, x1 labirynthitis, x1 herpes zoster oticus, x1 trauma	SSD n=12; AHL n=11	SSD 22-63	SSD 49.3	12.7	Not stated	A long-term (LT) evaluation of CI in subjects suffering from UHL and accompanied incapacitating tinnitus up to 10 years	Not stated	CI	None	Not stated	Long term structural overview of CI use	device use	Structured Interview (author's own)	1 mth, 3 mth, 6 mth, 12 mth, 36 mth, 3-10 year	Attention	hyperacusis	Attention Subscale Score of the Hyperacusis Questionnaire	Single session	N	Y	N/A	Y	N	N/A	Y: The Antwerp University Hospital is currently receiving a grant from MED-EL. The authors would gratefully like to acknowledge, from MED-EL GmbH, Reinhold Schatzer and Michael Todd for writing assistance on a version of this manuscript		Age Mean and SD were computed manually from data provided in the demographics table. Note: Study mentioned in manuscript: Van de Heyning, P., et al., 2008. Incapacitating unilateral tinnitus in single-sided deafness treated by cochlear implantation. Ann. Otol. Rhinol. Laryngol. 117 (9), 645e652. Was excluded from CROSSSD yield at Full Text PDF screening phase as code 4 = Only n=6 fit SSD criteria…
																						Subjective tinnitus loudness	tinnitus loudness	Visual Analogue Scale (VAS)	1 mth, 3 mth, 6 mth, 12 mth, 36 mth, 3-10 year	Social	hyperacusis	Social Subscale Score of the Hyperacusis Questionnaire	Single session
																						Tinnitus	Tinnitus symptom severity	Tinnitus Questionnaire (Hallam et al, 1988)	1 mth, 3 mth, 6 mth, 12 mth, 36 mth, 3-10 year	Emotion	hyperacusis	Emotional Subscale Score of the Hyperacusis Questionnaire	Single session
																						Hyperacusis quantification and characterisation	hyperacusis	Hyperacusis Questionnaire (Khalfa et al, 2002)	Single session	Emotional distress	tinnitus-related distress	Subscale of Tinnitus Questionnaire	1 mth, 3 mth, 6 mth, 12 mth, 36 mth, 3-10 yr
																										Cognitive distress	tinnitus-related cognition	Subscale of Tinnitus Questionnaire	1 mth, 3 mth, 6 mth, 12 mth, 36 mth, 3-10 yr
																										Auditory perception	tinnitus-related hearing	Subscale of Tinnitus Questionnaire	1 mth, 3 mth, 6 mth, 12 mth, 36 mth, 3-10 yr
																										Intrusiveness	tinnitus intrusiveness	Subscale of Tinnitus Questionnaire	1 mth, 3 mth, 6 mth, 12 mth, 36 mth, 3-10 yr
																										Sleep disturbance	tinnitus-related sleep problems	Subscale of Tinnitus Questionnaire	1 mth, 3 mth, 6 mth, 12 mth, 36 mth, 3-10 yr
																										Physical complaints	tinnitus-related physical problems	Subscale of Tinnitus Questionnaire	1 mth, 3 mth, 6 mth, 12 mth, 36 mth, 3-10 yr
1632	restoring	Lee, D. J. -NCT02532972	2015	ClinicalTrials.gov	Cochlear Implantation for Treatment of Single-sided Deafness	Daniel Lee	daniel_lee@meei.harvard.edu	USA	09/2015	Clinical Trial Registration	Can include: unilateral HL due to viral or bacterial infection, meningitis, labyrnthitis, Meniere's disease, sudden SNHL, vascular disease, combination of the above	11	Not stated but >18	Not stated	Not stated	Not stated but <10 yr	To determine whether a cochlear implantation (CI) device can improve hearing in people who are deaf in one ear (known as single-sided deafness).	Not stated	CI	None	Not stated	Sound detection	hearing thresholds	Puretone Threshold Audiometry	12 mth	Tinnitus severity	tinnitus symptom severity	Tinnitus Handicap Index (THI)	12 mth	Y	N	Y	Y	Y	N/A	None stated	Target was 10 subjects, actually recruited 11	Intervention: Med-el MAESTRO Cochlear Implant with Flex 28 electrode array		https://clinicaltrials.gov/ct2/show/record/NCT02532972
																						Speech perception	speech hearing	Word Recognition Testing (not specified)	12 mth	Tinnitus loudness	tinnitus loudness	Numerical Rating Scale (0-10)	12 mth
																						Subjective benefit	device benefit	Questionnaires (not specified)	12 mth	Tinnitus loudness	tinnitus loudness	Loudness Matching	12 mth
																						Sound localisation	Localisation	Localisation of Auditory Stimuli emitted from 1 or Multiple Loudspeakers (not specified)	12 mth	Brainstem activity	brain activity	Auditory Brainstem Response (ABR)	12 mth
																						Speech perception in noise	speech in noise	Identification of Words or Sentences emitted from 1 or Multiple Loudspeakers (not specified)	12 mth
1735	rerouting	Newman, C.W., Sandridge, S.A. & Wodzisz, L.M.	2008	Otol Neurotol	Longitudinal benefit from and satisfaction with the BAHA system for patients with acquired unilateral sensorineural hearing loss	Craig W. Newman	newmanc@ccf.org	USA	Not stated	Before & After Study	x1 hemifacial spasm surgery, x5 vestibular schwannoma, x1 viral infection, x1 sudden SNHL	12	47-66	55.7	6.7	Mean 9.9 yr; Range 15-44 mth; SD 15 yr	To analyze 1) short- (1 and 3 mo), medium- (6 and 9 mo), and long-term (12 and 18 mo) Baha benefit using objective performance and subjective disease-specific self-report measures; 2) satisfaction with Baha during an extended time interval; and 3) long-term effects of Baha use on global health-related quality of life (HRQoL) using a generic self-report measure.	Not stated	BAHA	Without the BAHA	Mean 9.9 yr; Range 15-44 mth; SD 15 yr	Speech perception in noise	speech in noise	Percent correct with the Speech Intelligibility In Noise (SPIN) Test in Multi-talker Babble	1 mth, 3 mth, 6 mth, 9 mth, 12 mth, 18 mth	None stated	speech hearing	Ease of Conversation Subscale of the APHAB	1 mth, 3 mth, 6 mth, 9 mth, 12 mth, 18 mth	Y	Y	N/A	Y	N	N/A	Y: This research was supported in part by Cochlear Americas	Originally 12 Pt were recruited but n=2 declined to participate after baseline testing, n=2 could not travel for questionnaire portion of the study to be completed. SPIN-R test used low- and high-predictability sentences. Relevant to Column AE: The APHAB aversiveness subscale was assessed but data were not reported	Age SD was computed manually with information given in Table 2 for the n=8 included subjects only. Intervention= Baha Compact sound processor & Baha Divino model
																						Hearing in noise	speech in noise	Speech Reception Thresholds (SRT) with the Hearing in Noise Test (HINT) in Multi-talker Babble	1 mth, 3 mth, 6 mth, 9 mth, 12 mth, 18 mth	None stated	speech in noise	Listening in Background Noise Subscale of the APHAB	1 mth, 3 mth, 6 mth, 9 mth, 12 mth, 18 mth
																						Localisation	Localisation	Localisation Accuracy using a horizontal semi-circular array of 5 loudspeakers, angular separation between adjacent loudspeakers was 45⁰	1 mth, 3 mth, 6 mth, 9 mth, 12 mth, 18 mth	None stated	reverberation	Listening in Reverberant Conditions Subscale of the APHAB	1 mth, 3 mth, 6 mth, 9 mth, 12 mth, 18 mth
																						Emotional and social / situational consequences of hearing loss	hearing disability	Hearing Handicap Inventory for Adults (HHIA)	1 mth, 3 mth, 6 mth, 9 mth, 12 mth, 18 mth
																						Usage and overall satisfaction	disease-specific quality of life	Single Sided Deafness (SSD) Questionnaire	1 mth, 3 mth, 6 mth, 9 mth, 12 mth, 18 mth
																						Feedback question	not stated	Single Question (author's own)	18 mth
																						Physical functioning	physical health	Physical Functioning Subscale of the SF-36	12 mth, 18 mth
																						Bodily pain	pain	Bodily Pain Subscale of the SF-36	12 mth, 18 mth
																						General health	general health	General Health Subscale of the SF-36	12 mth, 18 mth
																						Vitality	vitality	Vitality Subscale of the SF-36	12 mth, 18 mth
																						Social function	social impact	Social Function Subscale of the SF-36	12 mth, 18 mth
																						Role limitations, physical	activity limitations	Role Limitations Subscale of the SF-36	12 mth, 18 mth
																						Mental health	mental health	Mental Health Subscale of the SF-36	12 mth, 18 mth
																						Device use	device use	Patient Report of hours / day	1 mth, 3 mth, 6 mth, 9 mth, 12 mth, 18 mth
1736	rerouting	Newman, C.W., Sandridge, S.A. & Oswald, L.M.	2010	Semin Hear	Relationship between expectations and satisfaction for Baha implant system in patients with single-sided deafness	Craig W. Newman	newmanc@ccf.org	USA	Not stated	Before & After Study	x1 hemifacial spasm surgery, x6 vestibular schwannoma, x1 viral infection, x1 sudden SNHL, x1 pituitary tumor	10	47-66	56.2	6.5	Mean 8.2 yr; Range 1-44; SD 13.8	To describe the relationship between expectations and satisfaction for Baha system use in a sample of patients with acquired unilateral sensorineural hearing loss.	Not stated	BAHA	None	Mean 8.2 yr; Range 1-44; SD 13.8	Satisfaction	satisfaction	Satisfaction with Amplification in Daily Life (SADL)	1 mth, 3 mth, 6 mth, 9 mth, 12 mth, 18 mth	Acoustic performance and psychological benefit	device benefit	Positive Effect (PE) Subscale of SADL	1 mth, 3 mth, 6 mth, 9 mth, 12 mth, 18 mth	N	Y	N/A	Y	N	N/A	None stated but: Acknowledgment -The authors wish to thank Cochlear Americas for partial support of this research	Two patients were lost to follow up. Relevant to Column AE: SADL was adapted by the authors	Age SD was computed manually using data in given in Table 2. Intervention= x5 Baha compact sound processor, x5 Baha Divino
																										Service provided by the clinician and value	cost	Service and Cost (SC) Subscale of SADL	1 mth, 3 mth, 6 mth, 9 mth, 12 mth, 18 mth
																										Problems and potential unpleasant aspects of hearing device use	adverse effects	Negative Features (NF) Subscale of SADL	1 mth, 3 mth, 6 mth, 9 mth, 12 mth, 18 mth
																										Self-image and stigma	self image	Personal Image (PI) Subscale of SADL	1 mth, 3 mth, 6 mth, 9 mth, 12 mth, 18 mth
2069	rerouting	Saliba, I., Nader, M.E., El Fata, F. & Leroux, T.	2011	Auris Nasus Larynx	Bone anchored hearing aid in single sided deafness: outcome in right-handed patients	Issam Saliba	issam.saliba@umontreal.ca	USA	2007	Before & After Study	Not stated	21	Not stated	Not stated	Not stated	Not stated	To assess the benefits in terms of sound localization, to evaluate speech discrimination in noise, to appraise the prosthesis benefit and to identify outcome in right and left handed patients when BAHA are implanted on the right or on the left deaf side	Not stated	BAHA	Without the BAHA	>6 mth	Speech discrimination in noise	speech in noise	Speech Reception Thresholds (SRT) with a French adaptation of the Hearing in Noise Test (HINT) Sentences (noise not specified)	6 mth	Ease of conversation	speech hearing	Ease of Communication Subscale of the APHAB	5 wk, 6 mth	Y	Y	N/A	Y	N	N/A	N: None declared		Intervention= DIVINO transducer model
																						Sound localisation	Localisation	Localisation Accuracy using a horizontal circular array of 10 loudspeakers, angular separation between adjacent loudspeakers was 45⁰	6 mth	Listening with background noise	speech in noise	Background Noise Subscale of the APHAB	5 wk, 6 mth
																						Effectiveness of hearing aids for speech understanding in everyday listening contexts	device benefit	French adaptation of the Abbreviated Profile of Hearing Aid Benefit (APHAB)	5 wk, 6 mth	Listening under reverberant conditions	reverberation	Reverbaration Subscale of the APHAB	5 wk, 6 mth
																										Listening comfort	aversiveness	Aversiveness Subscale of the APHAB	5 wk, 6 mth
2100	rerouting	Schafer, E.C., Baldus, N., D'Souza, M., Algier, K., Whiteley, P. & Hill, M.	2013	Journal of the Academy of Rehabilitative Audiology	Behavioral and Subjective Performance with Digital CROS/BiCROS Hearing Instruments	Erin C. Schafer	Erin.Schafer@unt.edu	USA	Not stated	Non-Randomised Controlled Trial	Not stated	SSD n=12; AHL n=12	Total 20-85; SSD 24-82	SSD 49.4	SSD 20.5	SSD Mean 22.4 yr; Range 0-39; SD 22.5	To examine speech-recognition performance in noise and subjective ratings following use of digital CROS or BiCROS instruments	To examine and compare the sensitivity of three different rating scales for identifying difficulties faced by a sample of individuals with SSD or asymmetrical hearing loss	CROS	Without the CROS	Not stated	Speech recognition in noise	speech in noise	Speech Reception Thresholds (SRT) with the Bamford-Kowal-Bench Speech in Noise Test (BKB-SIN) in Multi-talker Babble	4 wk	None stated		Not stated	N/A	N	Y	N/A	Y	N	N/A	Not stated	APHAB and SSQ were assessed but global scores not reported. Author's own questionnaire called the Auditory Performance Scale for Single Sided Deafness developed to specifically target occurrences where the primary signal is presented to the side of the poorer-hearing ear in three listening situations	Values in Columns N, O, P were computed manually using data listed in Table 1. Intervention= Phonak Audéo S SMART V
																						Ease of communication	speech hearing	Ease of Communication Subscale of the APHAB	4 wk
																						Reverberation	reverberation	Listening in Reverberant Conditions Subscale of the APHAB	4 wk
																						Background noise	speech in noise	Listening in Background Noise Subscale of the APHAB	4 wk
																						Aversiveness to sound	aversiveness	Aversion to Loud Noise Subscale of the APHAB	4 wk
																						Speech hearing	speech hearing	Speech subscale of the SSQ	4 wk
																						Spatial hearing	spatial hearing	Spatial subscale of the SSQ	4 wk
																						Quality of hearing	quality of hearing	Qualities subscale of the SSQ	4 wk
																						Self-reported auditory disability	hearing disability	Multi-item, Multi-domain Questionnaire (author's own)	4 wk
1793	both	Grolman, W. -NTR4580	2014	Netherlands Trial Register	CINGLE-studie: Cochleaire Implantatie bij siNGLE-sided deafness	Wilko Grolman	W.Grolman@umcutrecht.nl	The Netherlands	05/2014	Randomised Controlled Trial	Acute onset	120	>18	Not stated	Not stated	≥3 mth and ≤10 yr	To evaluate the clinical outcomes gained from having a cochlear implant (CI) over standard health care therapy with either BCD or CROSS in patients with SSD and to examine the cost utility of cochlear implantation in these patients.	Not stated	CI	BAHA on Headband; CROS	Not stated	Not stated	not stated	Modified Plomp Hearing Test (not specified)	6 mth, 12 mth, 18 mth, 24 mth, 36 mth, 48 mth, 60 mth	None stated	not stated	Standard Dutch Phoneme Test (NvA-list) (not specified)	6 mth, 12 mth, 18 mth, 24 mth, 36 mth, 48 mth, 60 mth	Y	N	Y	N/A	N/A	N/A	None stated, But Financially funded by Cochlear Europe Ltd		https://www.trialregister.nl/trial/4457
																										Speech intelligibility	speech hearing	Speech intelligibility test with spatially separated sources (not specified)	6 mth, 12 mth, 18 mth, 24 mth, 36 mth, 48 mth, 60 mth
																										Localisation	localisation	Crescent of Sound Test (not specified)	6 mth, 12 mth, 18 mth, 24 mth, 36 mth, 48 mth, 60 mth
																										None stated	not stated	Speech, Spatial and Qualities of Hearing Scale (SSQ)	6 mth, 12 mth, 18 mth, 24 mth, 36 mth, 48 mth, 60 mth
																										None stated	not stated	Health Utilities Index (HUI3)	6 mth, 12 mth, 18 mth, 24 mth, 36 mth, 48 mth, 60 mth
																										None stated	not stated	Glasgow Benefit Inventory (GBI)	6 mth, 12 mth, 18 mth, 24 mth, 36 mth, 48 mth, 60 mth
																										None stated	not stated	Abbreviated Profile of Hearing Aid Benefit (APHAB)	6 mth, 12 mth, 18 mth, 24 mth, 36 mth, 48 mth, 60 mth
																										None stated	not stated	Time Trade Off (not specified)	6 mth, 12 mth, 18 mth, 24 mth, 36 mth, 48 mth, 60 mth
																										None stated	not stated	Visual Analogue Scale (not specified)	6 mth, 12 mth, 18 mth, 24 mth, 36 mth, 48 mth, 60 mth
																										None stated	not stated	EuroQol- 5 Dimension (EQ-5D)	6 mth, 12 mth, 18 mth, 24 mth, 36 mth, 48 mth, 60 mth
																										None stated	not stated	Hospital Anxiety and Disorder Scale (HADS)	6 mth, 12 mth, 18 mth, 24 mth, 36 mth, 48 mth, 60 mth
																										None stated	not stated	Tinnitus Handicap Inventory (THI)	6 mth, 12 mth, 18 mth, 24 mth, 36 mth, 48 mth, 60 mth
																										None stated	not stated	Tinnitus Questionnaire (TQ)	6 mth, 12 mth, 18 mth, 24 mth, 36 mth, 48 mth, 60 mth
																										None stated	not stated	Tinnitus Burden Questionnaire (not specified)	6 mth, 12 mth, 18 mth, 24 mth, 36 mth, 48 mth, 60 mth
																										Cost utility	cost	Cost Diary	6 mth, 12 mth, 18 mth, 24 mth, 36 mth, 48 mth, 60 mth
2504	rerouting	Wazen, J.J., Ghossaini, S.N., Spitzer, J.B. & Kuller, M.	2005	Otolaryngol Head Neck Surg	Localization by unilateral BAHA users	Soha N. Ghossaini	sng27@columbia.edu	USA	Not stated	Non-Randomised Controlled Trial	x4 acoustic neuroma, x1 meningitis, x3 SSNHL	Control n=10; BAHA n= 12	53-74	60.38	7.5	Not stated	To quantify the deficit in localization encountered by persons with severe to profound sensorineural hearing loss on 1 side and normal hearing in the better ear and to evaluate the impact of using a BAHA on localization performance.	Not stated	BAHA	Without the BAHA; Control Grp	Not stated	Localisation	Localisation	Localisation Accuracy using a horizontal circular array of 8 loudspeakers separated by 45⁰	Not stated	None stated		Not stated	N/A	N	Y	N/A	Y	N	N/A	None stated	Out of 12 SSD subjects, only 9 received BAHA. One BAHA patient declined to return for testing in the aided condition and therefore was excluded from the analysis, so total analysed = 8. Time frame was at least one month of BAHA use	Age data is given only for the 8 SSD subjects who completed testing. Intervention= BAHA Entific
1607	restoring	Carlson, M. L. - NCT02105441	2014	ClinicalTrials.gov	Cochlear Implantation Among Adults and Older Children With Unilateral or Asymmetric Hearing Loss	Matthew L. Carlson	N/A -Mayo Clinic in Rochester, Rochester, Minnesota, United States, 55905	USA	04/2014	Before & After Study	Post-lingual SSD (after three years of age)	40	≥18	Not stated	Not stated	Not stated	To examine how binaural hearing is improved following cochlear implantation on the impaired side	Not stated	CI	None	Not stated	Listening effort	listening effort	Dual task paradigm with speech recognition testing in quiet and a motor reaction	6 mth, 12 mth	None stated		Not stated	N/A	Y	N	Y	Y	Y	N/A	None stated	A later revision of the trial registration added 6 mnth as an endpoint			https://clinicaltrials.gov/ct2/show/NCT02105441
2020-08	rerouting	Mertens, G., Gilles, A., Bouzegta, R. & Van de Heyning, P.	2018	Otol Neurotol	A Prospective Randomized Crossover Study in Single Sided Deafness on the New Non-Invasive Adhesive Bone Conduction Hearing System	Griet Mertens	griet.mertens.uza@gmail.com	Belgium	01/2017	Cross-Over Study	x9 acoustic neuroma, x1 labyrinthitis, x1 meningioma, x1 meningitis, x1 congenital, x1 sudden deafness, x1 mastoiditis, x1 congenital retrocochlear cholesteatoma	17	19.0-59.08	40.3	12.2	Median 1 yr, Range 1-42 yr	To investigate the objective and subjective hearing outcomes with this adhesive test device in a SSD population	None stated	Adhesive device ADHEAR	CROS	Median 6 yr, Range 1-42 yr	Self-perceived ‘disability’ in daily life activities	hearing disability	Short version of the Speech, Spatial and Qualities (SSQ-12) scale	2 wk, 4 wk	None stated		Not stated	N/A	N	Y	N/A	N	N	N/A	None stated		Patricipant age mean and SD were computed manually using info from Table 1
																						User satisfaction	satisfaction	Audio Processor Satisfaction Questionnaire (APSQ)	2 wk, 4 wk
																						User satisfaction	satisfaction	Questionnaire about the use of the system (Author's own)	2 wk, 4 wk
																						Sound localisation	Localisation	Seven broadband Fostex 6301 loudspeakers located in a frontal semicircle in a horizontal plane at subject head level. (-90 degrees to +90 degrees)	Not stated
																						Speech perception in noise	speech in noise	Leuven Intelligibility Sentences Test (LIST) in speech-weighted noise	Not stated
2020-92	restoring	Legris, E., Galvin, J., Roux, S., Gomot, M., Aoustin, J.M., Marx, M., He, S., Bakhos, D.	2018	PLoS One	Cortical reorganization after cochlear implantation for adults with single-sided deafness	Elsa Legris	legris.elsa@gmail.com	France	Not stated	Before & After Study	x6 SSNHL, x1 Meniere's disease, x2 Unknown	9	48-66	60	7	Range 1.5-30 yr, Mean 8.4 yr	To investigate potential changes in auditory cortical responses and in speech perception following cochlear implantation in adult SSD patients	None stated	CI	None	Mean 13 yrs, ±21.4 yrs	Cortical Auditory Evoked Potentials (CAEPs)	brain activity	Electroecephalogram (EEG) data recording	6 mth, 12 mth	None stated		Not stated	N/A	N	Y	N/A	N/A	N	N/A	None stated
																						Speech understanding in noise	speech in noise	French sentences from the Marginal Benefit from Acoustic Amplification (MBAA) corpus with spatial cues in speech-shaped noise	6 mth, 12 mth
																						Speech understanding in noise	speech in noise	French sentences from the Marginal Benefit from Acoustic Amplification (MBAA) corpus without spatial cues in speech-shaped noise	6 mth, 12 mth
2020-282	restoring	Lorens, A., Kruszynska, M., Obrycka, A., Skarzynski, P.H., Wilson, B. & Skarzynski, H.	2019	Acta Otolaryngol	Binaural advantages in using a cochlear implant for adults with profound unilateral hearing loss	Artur Lorens	a.lorens@ifps.org.pl	Poland	Not stated	Non-Randomised Controlled Trial	SSD Grp x11 sudden idiopathic SNHL, x7 unknown, x3 mumps, x3 head trauma, x1 after stapedectomy; UHL Grp x23 sudden idiopathic SNHL, x25 unknown, x5 mumps, x4 otosclerosis, x2 meningitis, x4 Meniere's disease, x4 head trauma, x1 shingles, x1 ischemia of the labyrinth, x1 after stapedectomy; AHL Grp x12 sudden idiopathic SNHL, x18 unknown, x2 mumps, x4 otosclerosis, x2 meningitis, x4 Meniere's dis…	SSD Grp n=25; UHL Grp n=70; AHL n=45	SSD Grp 20-61; UHL Grp not stated separately; AHL Grp 18-82	SSD 45; UHL Grp not stated separately; AHL 57	Not stated	SSD Grp Median 6 yrs; UHL Grp not stated separately; AHL Grp Medial 16 yrs	To evaluate three possible advantages of binaural hearing in CIs adult users with UHL	None stated	SSD Grp CI with different speech coding strategies used: FS4 (n = 57), HDCIS (n = 2), ACE (n = 6), HiRes-S (n = 1); HiRes-P (n = 2); HiRes Optima-P (n = 2)	CI deactivated	Not stated	Adverse events	adverse effects	Not stated	Not stated	None stated		Not stated	N/A	N	Y	N/A	Y	N	N/A	No potential conflict of interest was reported by the author(s)
																						Use	device use	Not stated	14 mth
																						Speech recognition	speech hearing	Consonant-Nucleus-Consonant (CNC) test in Polish (validated)	14 mth
																						Binaural redundancy in quiet	speech in quiet	Words alone from a loudspeaker 1 m in front of the subject	14 mth
																						Binaural redundancy in noise	speech in noise	Words plus noise from a loudspeaker 1 m in front of the subject (noise not specified)	14 mth
																						Effects of head shadow	psychoacoustic performance	Presentation of the words with a loudspeaker 1 m away from the subject’s implanted side and with presentation of noise with a loudspeaker 1 m away from the subject’s non-implanted side. These loudspeakers were at ±90 degrees from the midline	14 mth
																						Squelch effects	psychoacoustic performance	Words presented from a loudspeaker 1 m in front of the subject and noise presented at 90 degrees from the midline on the implanted side. The noise was speech spectrum noise and was fixed at 60dB SPL and played continuously	14 mth
2020-388	rerouting	Moteki, H., Kitoh, R. & Usami, S-I.	2020	Acta Otolaryngol	The availability of an adhesive bone conduction hearing device: a preliminary report of a single-center experience	Shin-Ichi Usami	usami@shinshu-u.ac.jp	Japan	Not stated	Before & After Study	Not stated	SSD n=3; Other n=6	SSD Grp 57-69; Other 18-62	SSD Grp 62.7; Other 28.9	SSD Grp 6.1; Other 15.1	Not stated	To obtain preliminary results regarding the use of an adhesive device, applied to patients with various types of hearing loss	None stated	ADHEAR	without the ADHEAR	Not stated	Hearing thresholds / functional gain	hearing thresholds	Masked free-field audiometry	1 mth, 3 mth	None stated		Not stated	N/A	N	Y	N/A	Y	N	N/A	For this study, MED-EL supplied the adhesive hearing device, ADHEAR, as this hearing device had not yet been approved by the Ministry of Health of Japan during the study period. The authors disclosed the above conflict of interest in this clinical research to the Ethics Committee of Shinshu University School of Medicine and received the committee’s approval		Patriciapnt mean age and SD were calculated manually using demographics listed in Table 1
																						Speech perception in quiet	speech in quiet	Japanese monosyllable test (67S test)	1 mth, 3 mth
																						Speech perception in noise	speech in noise	Japanese monosyllable test (67S test) with 135 speech-shaped 1-s noise bursts signal varied across a signal-to-noise (SN) ratio of SN +10dB, SN0dB, and SN -5dB	1 mth, 3 mth
																						Sound localisation	Localisation	Performed in a semi- anechoic chamber, with nine loudspeakers located in a semi-circle of 1-m radius (-90 degrees to + 90 degrees)	1 mth, 3 mth
																						Subjective benefit	hearing disability	Speech, Spatial, and Qualities of Hearing Scale (SSQ)	1 mth, 3 mth
100-2020	restoring	Kitoh, R., Moteki, H., Nishio, S., Shinden, S., Kanzaki, S., Iwasaki, S. Ogawa, K. & Usami, S-I.	2016	Acta Otolaryngol	The effects of cochlear implantation in Japanese single-sided deafness patients: five case reports	Shin-ichi Usami	usami@shinshu-u.ac.jp	Japan, multi-centre	Not stated	Before & After Study	Not stated	SSD Grp n=4, Other n=1	SSD Grp 26-65; Other 71	SSD 47.3	SSD 17.9	SSD 13-84 mth	To report results for five adult SSD cases with CI, focusing on the benefits they obtained in terms of speech recognition, sound localization, and tinnitus handicap	None stated	CI	without the CI	Mean 42.25 mth, Range 13 - 84 mth	Speech perception in quiet	speech in quiet	Japanese monosyllable test (67S)	1 mth, 3 mth, 6 mth, 12 mth	None stated		Not stated	N/A	N	Y	N/A	Y	N	N/A	Because CI for SSD patients had not yet been reimbursed in Japan, the devices were supplied by MedEL. Shinshu University Conflict of Interest Committee as well as the respective Conflict of Interest Committee of the other participating institutions approve the present clinical study. The authors alone are responsible for the content and writing of the paper		Participant mean age, age range, duration of deafness were computed manually using demographics displayed in Table 1. Participant 4 was excluded from calculations as does not fit our audiometric criteria
																						Speech perception in noise	speech in noise	Japanese monosyllable test (67S) in 1 s speech-shaped noise (CCITT noise) burstwith a 100 ms rise/fall time, varied from +10dB to 0dB signal-to-noise ratio (SNR)	1 mth, 3 mth, 6 mth, 12 mth
																						Sound localisation	Localisation	Bias score tested in a semi-anechoic chamber with 9 loudspeakers from -90 to +90 degrees azimuth separated by 22.5 degrees, in a semi-circle, 1m from the floor using 1s speech shaped noise bursts (CCITT noise)	1 mth, 3 mth, 6 mth, 12 mth
																						Sound localisation	Localisation	Mean deviation score tested in a semi-anechoic chamber with 9 loudspeakers from -90 to +90 degrees azimuth separated by 22.5 degrees, in a semi-circle, 1m from the floor using 1s speech shaped noise bursts (CCITT noise)	1 mth, 3 mth, 6 mth, 12 mth
																						Tinnitus distress	Tinnitus symptom severity	Tinnitus Handicap Inventory (THI)	1 mth, 3 mth, 6 mth, 12 mth
2020-646	restoring	Dunn, C. & Burke, D. -NCT03929809	2019	ClinicalTrials.gov	Iowa Cochlear Implant Clinical Research Center Study of SSD Using Med-El Cochlear Implants	Camille C. Dunn	camille-dunn@uiowa.edu	USA	06/2019	Observational prospective cohort	Not stated	10	≧18	Not stated	Not stated	Range 6 mth - 10 yrs	To understand the speech perception in noise and in quiet and localization benefits in a laboratory setting in listeners that receive a cochlear implant in an ear with severe to profound hearing loss and have normal, or near-normal hearing in the opposite ear	To evaluate the functional benefit of restoring hearing to the impaired ear via questionnaires that subjects will be answering while listening in their natural environment	CI	None	6 mth - 10 yr	Speech perception in noise	speech in noise	AzBio sentences in multi-talker babble noise	3 mth, 6 mth, 12 mth	Functional benefit of restoring hearing to the impaired ear	disease-specific quality of life	Questionnaires	3 mth, 6 mth, 12 mth	Y	N	N/A	Y	N/A	N/A	None stated				https://clinicaltrials.gov/ct2/show/NCT03929809?term=NCT03929809&draw=2&rank=1
																						Speech perception in quiet	speech in quiet	AzBio sentences from 0 degrees azimuth	4 mth, 6 mth, 12 mth
																						Localisation	Localisation	1 of 8 loudspeakers in a 108 degree arc	5 mth, 6 mth, 12 mth
2020-416	restoring	Häußler, S.M., Kopke, V., Knopke, S., Grabel, S. & Olze, H.	2020	Laryngoscope	Multifactorial positive influence of cochlear implantation on patients with single-sided deafness	Sophia M. Häußler	sophia-marie.haeussler@charite.de	Germany	Not stated	Before & After Study	x8 sudden hearing loss, x2 meningitis, x2 Meniere's disease, x1 viricella zoster virus, x1 trauma, x6 unknown causes	21	25-80	52.6	14.1	Not stated	The current study evaluated the preoperative impairment of SSD patients and the rapid impact of CI on their speech perception, HRQoL, psychological comorbidities, and tinnitus distress during a 6-month follow-up period	None stated	CI	without the CI	Not stated	Health-related quality of life	disease-specific quality of life	Nijmegen Cochlear Implant Questionnaire (NCIQ)	6 mth	None stated		Not stated	N/A	N	Y	N/A	Y	N	N/A	The authors have no funding, financial relationships, or conflicts of interest to disclose
																						Health-related quality of life	health-related quality of life	Medical Outcome Study Short Form 36 (SF-36) Survey	6 mth
																						Tinnitus distress	Tinnitus symptom severity	Tinnitus Questionnaire (TQ) by Goebel & Hiller	6 mth
																						Stress level	stress	Perceived Stress Questionnaire (PSQ)	6 mth
																						Coping strategies	coping	Brief-COPE questionnaire (COPE)	6 mth
																						Anxiety disorders and their severity	mental health	Generalized Anxiety Disorder Questionnaire (GAD-7)	6 mth
																						Depressive symptoms	depressive symptoms	General Depression Scale (ADS-L)	6 mth
																						Speech perception in quiet	speech in quiet	Freiburg Monosyllable Test (FMS)	6 mth
																						Speech perception in noise	speech in noise	Oldenburg Sentence Test (OLSA) in background noise (noise not specified)	6 mth
																						Subjective hearing ability	hearing disability	Oldenburg Inventory (OI)	6 mth
																						Use	device use	Not stated (hrs / day)	6 mth
2020-663	rerouting	Pelusso, C. -NCT03533686	2019	ClinicalTrials.gov	Adhear Bone Conduction System	Constanza Pelusso	cpelusso@med.miami.edu	USA	04/2018	Clinical Trial	Not stated	60	≧5	Not stated	Not stated	> 6mth	To investigate the hearing outcomes and adoption and acceptance of the Adhear bone conduction system	None stated	ADHEAR	BCD	>6 mth	Aided hearing thresholds	hearing thresholds	Soundfield testing	14 days	Speech in noise	speech in noise	Soundfield speech in noise testing (not specified)	14 days	Y	N	N/A	Y	N/A	N/A	None stated	Only one arm of teh study is recruiting adults, of whom have chl			https://clinicaltrials.gov/ct2/show/study/NCT03533686
																										Subjective report	not stated	Questionnaires (not specified)	14 days
1671	restoring	Gnansia, D. - NCT02966366	2016	ClinicalTrials.gov	Tinnitus Treatment With Cochlear Implant in Single Sided Deafness	Dan Gnansia	DAGN@oticonmedical.com	France, multi-centre	08/2013	Before & after Study	Not stated	27	≥18	Not stated	Not stated	Not stated	To assess the effect of CI electrical stimulation on tinnitus, speech-in-noise and speech-in-quiet abilities	None stated	CI with continuous noise stimulation	CI without continuous noise stimulation	Not stated	Tinnitus intensity	tinnitus loudness	Visual Analogue Scale (VAS)	1 mth after intervention and 1, 3, 6, 12 mth after comparator	Speech in noise	speech in noise	Speech Intelligibility in Noise Test	6 mth, 12 mth after after comparator	Y	N	Y: #2020-207	Y	Y	N	Y: Sponsored by Oticon Medical. Study director is Oticon employee	Anticipated 30 patients, enrolled 27	Registration was 3 years after study start. Research question is primarily focused on tinnitus		https://clinicaltrials.gov/ct2/show/NCT02966366
																						Tinnitus annoyance	tinnitus annoyance	Visual Analogue Scale (VAS)	1 mth after intervention and 1, 3, 6, 12 mth after comparator	Speech in quiet	speech in quiet	Speech Intelligibility in Quiet Test	6 mth, 12 mth after after comparator
																						Tinnitus distress and quality of life	Tinnitus symptom severity	Tinnitus Handicap Inventory (THI)	1 mth after intervention and 1, 3, 6, 12 mth after comparator
																						Tinnitus distress and quality of life	Tinnitus symptom severity	Tinnitus Reaction Questionnaire (TRQ)	1 mth after intervention and 1, 3, 6, 12 mth after comparator
																						Tinnitus distress and quality of life	Tinnitus symptom severity	Subjective Tinnitus Severity Scale (STSS)	1 mth after intervention and 1, 3, 6, 12 mth after comparator
2020-207	restoring	Poncet-Wallet, C., Mamelle, E., Godey, B., Truy, E., Guevara, N., Ardoint, M., Gnansia, D., Hoen, M, Saaï, S., Mosnier, I., Lescanne, E., Bakhos, D. & Vincent, C.	2019	Otol Neurotol	Prospective Multicentric Follow-up Study of Cochlear Implantation in Adults With Single-Sided Deafness: Tinnitus and Audiological Outcomes	Michel Hoen	mhoe@oticonmedical.com	France, multi-centre	08/2013	Non-Randomised Controlled Trial	x9 SNHL, x5 trauma (noise, pressure, cranial fracture) x4 middle ear surgery, x8 unknown	26	27-69	54.2	10	>1 yr	To investigate the audiological and tinnitus outcomes of cochlear implantation (CI) in adults with single-sided deafness (SSD) and tinnitus	None stated	CI	without the CI	Not stated	Psychological distress associated with tinnitus	Tinnitus symptom severity	Tinnitus Reaction Questionnaire (TRQ) translated and validated in French	1 mth, 2 mth, 4 mth, 7 mth, 13 mth	None stated		Not stated	N/A	N	Y	Y: #1671	Y	Y	Y, testing intervalves for outcome domains more frequent than what reported in clinical trial	None stated	Of the 26 Pt, x1 Pt had a severe accident 1wk after CI activation and withdrew from the study, x2 Pt withdrew at 4mth visit one due to aggrivation of tinnitus, and one did not experience any benefit	Clinical Trial record states that study was funded by Oticon Medical. The primary / secondary outcome domains are not clearly stated in publication but were in clinical trial record		https://clinicaltrials.gov/ct2/show/NCT02966366
																						Tinnitus severity	Tinnitus symptom severity	Subjective Tinnitus Severity Scale (STSS) translated and validated in French	1 mth, 2 mth, 4 mth, 7 mth, 13 mth
																						Tinnitus severity	Tinnitus symptom severity	Tinnitus Handicap Inventory (THI) Scores	1 mth, 2 mth, 4 mth, 7 mth, 13 mth
																						Subjective tinnitus severity: loudness	tinnitus loudness	Visual Analogue Scale (VAS)	1 mth, 2 mth, 4 mth, 7 mth, 13 mth
																						Subjective tinnitus severity: annoyance	tinnitus annoyance	Visual Analogue Scale (VAS)	1 mth, 2 mth, 4 mth, 7 mth, 13 mth
																						Speech perception in spatialised noise	speech in noise	French monosyllabic words (Fournier lists) with free-field stationary white noise in best aided condition measured at –3 and +5dB signal-to-noise ratio (SNR)	13 mth
																						Binaural hearing effects	binaural hearing	Summation effect (difference CI on versus CI off in the S0N0 spatial configuration)	13 mth
																						Binaural hearing effects	binaural hearing	Squelch effect (difference CI on versus CI off in the S0NCI spatial configuration)	13 mth
2020-361	rerouting	Choi, J.E., Ma, S.M., Park, H., Cho, Y.S., Hong, S.H. & Moon, J.	2019	PLoS One	A comparison between wireless CROS/ BiCROS and soft-band BAHA for patients with unilateral hearing loss	Ji Eun Choi	moonij@skku.edu	South Korea	00/2016	Cross-Over Study	Not stated	21	18-71	47	Not stated	Not stated	To compare the performances of localization ability in a horizontal plane, pseudobinaural benefits of speech perception in noisy conditions, and psychoacoustic performance between wireless CROS/BiCROS hearing aids with technologies such as digital noise reduction and directional microphone and soft-band BAHAs with similar technologies	To assess the relationship between hearing aid benefit and personal factors	CROS	BAHA (BP110) on softband; without the CROS / BAHA	Not stated	Sound localisation	Localisation	Root-mean square error (RMSE): Participant placed 1 meter from the center of a 13-loudspeaker array. The loudspeakers were placed at 15 degrees intervals from a −90 degrees azimuth to a +90 degrees azimuth	Single session	None stated		Not stated	N/A	N	Y	N/A	Y	N	N/A	None stated	Single testing session; no acclimatisation period	Participant age mean and range were calculated manually using data from Table 1, excluding participants <15 yr of age
																						Sound localisation	Localisation	Hemifield identification score: Participant placed 1 meter from the center of a 13-loudspeaker array. The loudspeakers were placed at 15 degrees intervals from a −90 degrees azimuth to a +90 degrees azimuth	Single session
																						Speech perception in noise	speech in noise	Korean Hearing in Noise Test (K-HINT) in steady and modulated noise	Single session
																						Speech perception in quiet	speech in quiet	Consonant test which consisted of Korean bisyllabic nonsense words in quiet (0 dB SNRs) situation	Single session
																						Speech perception in noise	speech in noise	Consonant test which consisted of Korean bisyllabic nonsense words in steady noise	Single session
																						Psychoacoustic performance	psychoacoustic performance	Temporal-Modulation Detection (TMD) test	Single session
																						Psychoacoustic performance	psychoacoustic performance	Spectral-Ripple Discrimination (SRD) test	Single session
																						Pseudobinaural benefit	binaural hearing	Squelch effect with K-HINT; speech presented from one of the two side speakers (± 90 degrees) toward the better ear (NH), while noise was presented from one of the two side speakers (± 90 degrees) toward the poorer ear (HL) (NHSHLN)	Single session
																						Pseudobinaural benefit	binaural hearing	Summation effect with K-HINT; both speech and noise were presented from the front (FSFN)	Single session
																						Pseudobinaural benefit	binaural hearing	Head shadow effect with K-HINT; speech was presented from one of the two side speakers (± 90 degrees) toward the poorer ear, while noise was presented from one of the two side speakers (± 90 degrees) toward the better ear (HLSNLN)	Single session
																						Subjective performance	device benefit	Six-item Visual Analogue Scale (VAS)	Single session
																						Device preference	device preference	6-point scale (not specified)	Single session
2020-372	rerouting	Agterberg, M.J.H., Snik, A.F.M., Van de Goor, R.M.G., Hol, M.K.S. & Van Opstal, A.J.	2019	Hear Res	Sound-localization performance of patients with single-sided deafness is not improved when listening with a bone-conduction device	Martijn J.H. Agterberg	martijn.agterberg@radboudumc.nl	The Netherlands	Not stated	Non-Randomised Controlled Trial	x9 congenital, x10 acquired	n=18 (n=1 did not fit inclusion criteria)	24-68	43.3	12.9	Not stated	To investigate whether a C-BCD would jeopardize directional hearing based on monaural spectral and/or level cues	None stated	C-BCD	C-BCD off	Mean 34.4 mth; Range 6-116 mth	Sound localisation	Localisation	Mean Absolute Error (MAE) for broadband noise bursts delivered through a broadband loudspeaker, moved by a computer-controlled motorized circular hoop with 63 speakers, equally spaced in elevation at 2.5 degrees intervals, which could rotate around a vertical axis at a distance of 0.85 m from the patient's head	Single session	None stated		Not stated	N/A	N	Y	N/A	Y	N	N/A	None stated	Single session but participants had at least 5 months experience with device	Mean age, SD and implementation of intervention mean were calculated manually using data from Table 1, excluding participant 1 who was 17yr of age. x10 Participants participated in previosu study Agterberg, M.J., Hol, M.K., Van Wanrooij, M.M., Van Opstal, A.J., Snik, A.F., 2014. Single-sided deafness and directional hearing: contribution of spectral cues and high-frequency hearing loss in the hea…
																						Sound localisation	Localisation	Mean Absolute Error (MAE) for high-pass noise bursts delivered through a broadband loudspeaker, moved by a computer-controlled motorized circular hoop with 63 speakers, equally spaced in elevation at 2.5 degrees intervals, which could rotate around a vertical axis at a distance of 0.85 m from the patient's head	Single session
																						Sound localisation	Localisation	Mean Absolute Error (MAE) for low-pass noise bursts delivered through a broadband loudspeaker, moved by a computer-controlled motorized circular hoop with 63 speakers, equally spaced in elevation at 2.5 degrees intervals, which could rotate around a vertical axis at a distance of 0.85 m from the patient's head	Single session
2020-377	restoring	Litovsky, R.Y., Moua, K., Godar, S., Kan, A., Misurelli, S.M., Lee, D.J.	2019	Hear Res	Restoration of spatial hearing in adult cochlear implant users with single-sided deafness	Ruth Y. Litovsky	litovsky@waisman.wisc.edu	USA	Not stated	Non-Randomised Controlled Trial	CI Grp: x1 head trauma, x1 Meniere's disease, x1 meningioma and surgical complications, x6 SSNHL; Control Grp: x1 temporal bone fructure, x5 SSNHL	n=9 CI; n=5 no intervention	CI Grp 27-54	CI Grp 49.3	15.1 (CI Grp only)	Range 0.10-21.0 yrs	To investigate auditory functionality in SSD treated with CI	None stated	CI	Controls with no CI	Mean 5 yr; Range 0.10-21.0 yr	Audiometric measures	hearing thresholds	Pure tone thresholds	Range 9 mth to 4 yrs 4 mth	None stated		Not stated	N/A	N	Y	N/A	Y	N	N/A	None stated	The study had begun during the time when the lab was using an array of 19 loudspeakers spaced 10° apart (−90° to +90° ) in the frontal horizontal plane, at a sound level of 50 dB (with a rove of ± 4 dB SPL), hence two of the participants were tested with that configuration. Later, an additional 18 loudspeakers were added to the array in order to simulate moving sound sources. In order to allow su…	This work was supported by the National lnstitutes of Deafness and Communicative Disorders [grant number R01 DC 003083 to RYL] and in by a core grant to the Waisman Center from the National lnstitute of Child Health and Human Development [U54 HD090256]. Data was extracted for participants with SSD who proceeded with CI only (and not the control group) who were awaiting CI implantation; mean age a…
																						Speech understanding	speech in quiet	Monosyllabic word recognition (CNC) testing in quiet	Range 9 mth to 4 yrs 4 mth
																						Speech understanding in quiet	speech in quiet	Sentences (AzBlO) tested in quiet	Range 9 mth to 4 yrs 4 mth
																						Speech understanding in noise	speech in noise	Sentences (AzBlO) tested in 4-talker babble noise	Range 9 mth to 4 yrs 4 mth
																						Tinnitus	Tinnitus symptom severity	Tinnitus Handicap Inventory (THI)	Range 9 mth to 4 yrs 4 mth
																						Sound localisation	Motion perception	Perceived auditory motion using an array of 19 or 13 loudspeakers spaced 10 or 15 degrees apart (−90 degrees to +90 degress ) in the frontal horizontal plane	Range 9 mth to 4 yrs 4 mth
																						Perceived auditory motion	Motion perception	Auditory motion perception ability assessed in a free-field experiment which used an array of 37 loudspeakers spaced 5 degrees apart in the front-half horizontal plane	Range 9 mth to 4 yrs 4 mth
101-2020	restoring	Ahmed, M. F. M. & Khater, A.	2016	Egypt J Otolaryngol	Tinnitus suppression after cochlear implantation in patients with single-sided deafness	Mohamed F.M. Ahmed	drmohamedfawz@gmail.com	Egypt	06/2011	Before & After Study	x4 SSNHL, x2 Labyrinthitis, x5 unknown, x2 post-traumatic	13	24-60	40	10	Range 8-42 mth, Mean 18.46 mth	To demonstrate the effectiveness of CI as a treatment option in patients with SSD and incapacitating tinnitus	To subjectively quantify tinnitus before and after CI in patients with SSD	CI	before the CI	Range 8-42 mth, Mean 18.46 mth	Tinnitus impact	Tinnitus symptom severity	Tinnitus Handicap Inventory (THI)	1 mth, 3 mth	None stated		Not stated	N/A	N	Y	N/A	Y	N	N/A	There are no conflicts of interest		Participant mean age, age range and time since diagnosis were computed manually using information from Table 2
																						Tinnitus severity	Tinnitus symptom severity	Tinnitus Rating Scale (TRS)	1 mth, 3 mth
																						Use	device use	Average usage (h/day)	1 mth, 3 mth
																							0				2

## Sheet: Studies closely fitting criteri
Study ID: As allocated by the original CROSSSD screening spreadsheet	Authors: As listed on the published article. For registered trials give the corresponding author	Year of Publication: As listed on the published article. For registered trials give the date they were published online. If ePub give the date they were published online	Journal: Give the journal name the study was published in or the Name of the Registry for registered trials	Study Title: Full title of the article or registered trial	Corresponding Author: As listed on the article or the principal investigator for registered clinical trials if a corresponding author is not listed	Email of Corresponding Author: As documented on the publication, or if not available endeavor to find online via the author’s institution website	Country Study Conducted: Write the country name only. If a multi-centre study indicate by writing ‘multi-centre’. If the study is conducted at multiple countries list all countries e.g. If in Lille / Lyon / Paris / Rennes / Tours, France write ‘France, multi-centre’ or if Lille / Rennes, France & Antwerp / Yvoir, Belgium write ‘France & Belgium multi-centre’	Study Start Date: Write in format MM/ YYYY e.g. January 2009 is 01/2009. If the month is not available write in format 00/YYYY	Study Design / Type of Study: Choose one of: Randomised Controlled Trials, Quasi-Randomised Controlled Trials, Before & After Study, Non-Randomised Controlled Trials, Cross-Over Studies, Clinical Trial Registration, Systematic Review	SSD Cause / Participant Characteristics: Choose one of: Congenital, Acoustic Neuroma, Ménière's disease, Sudden Hearing Loss, Trauma, Unknown. If participants included have SSD due to different causes pls list all of the causes with number of participants noted e.g. acoustic neuroma x5, Trauma x6 etc. If cause is Not stated please document as ‘Not stated’	Number of Participants: List the number of enrolled participants, if several groups please write the number of participants in each group e.g. Grp 1 trialing CROS in 10 patients and Grp 2 trialing a Cochlear Implant in 5 patients write CROS n=10 and CI n=5	Participant Age Range: Record in years, if Not stated please document as ‘Not stated’	Participant Mean Age: Record in years, if Not stated please document as ‘Not stated’	Age Standard Deviation: If not calculated please document as ‘Not stated’	Time since SSD Diagnosis: Record when the participants were diagnosed with SSD e.g. 5 years prior to recruitment in the study	Study Primary Objective: Please copy exactly as defined by authors	Study Secondary Objective: Please copy exactly as defined by authors	Type of Intervention for SSD: Choose one of: Contralateral Routing of Signals (CROS) hearing aid devices, Bone Anchored Hearing Aids (BAHA), Middle Ear Implants (MEI), Cochlear Implants (CI), Auditory Brainstem Implant (ABI), SoundBite or Adhere. For BAHA if Percutaneous or Subcutaneous (Attract) devices were used please specify which one, if both were used please list both. For MEI if BoneBridge…	Intervention Comparator: Choose one of: CROS, BAHA, MEI, CI, ABI, SoundBite or Adhere. If different programming strategies were used please list them e.g. If a Grp 1 was given a CI programmed with X algorithm and was compared to Grp 2 that was given CIs with Y algorithm please record as ‘CI + Y algorithm’	Implementation of Intervention: Please record in months or years, on average (mean value); how long after the onset of SSD the intervention was implemented. e.g. if a participant was diagnosed with SSD in 2002 and was enrolled in an interventions study and given an intervention in 2006, then record 4 years. If Not stated please document as ‘Not stated’	Primary Outcome Domain: The 'WHAT' - Please copy exactly as described by authors e.g. Localisation. If the authors do not explicitly describe the outcome domain as ‘Primary’ but it is assumed to be a primary outcome please indicate with a ‘?’ e.g. Localisation?	Primary outcome domain recoded by the team for consistent categorisation across studies	Primary Outcome Measure (use multiple rows as needed): The 'HOW' - Record the Outcome Measure e.g. AB Wordlists in Quiet. If more than one measure was used e.g. AB Wordlists in Quiet and QuickSIN testing, please insert extra rows and record the data in different cells	Primary Outcomes Measurment Time Frame: Record how long the participants had the intervention for before they were ‘tested’. e.g. if participants were implanted with a CI and were enrolled in a study to measure CI outcomes 3 months post implantation please document as ‘3 months’. If several measurements were taken e.g. at 3 months, 6 months, 9 months please list all time frames. If all measurment…	Secondary Outcome Domain: The 'WHAT' - (use multiple rows as needed): As per Primary Outcome domain instructions (Column V), but for secondary	Secondary outcome domain recoded by the team for consistent categorisation across studies	Secondary Outcome Measure: The ‘HOW’ - As per Primary Outcome measure instructions (Column W), but for secondary	Secondary Outcome Measurment Time Frame: As per Primary Outcomes Measurement Time Frame (Column X), but for secondary	Is this a prospective trial registration or published protocol? Choose Y or N - Prospective Trial Registration is defined as e.g. https://clinicaltrials.gov/ct2/show/record/NCT02105441, a record in a Clinical Trials Registry. Published Protocol is defined as e.g. https://trialsjournal.biomedcentral.com/articles/10.1186/1745-6215-14-70, a publication in a peer reviewed journal	Is this a report of study findings? Choose Y or N. Choose N if e.g. the record is a protocol of the intendent study	Where there is multiple records for the same study, has the data extraction process been linked? Choose Y or N or N/A. Chose Y if e.g. both the study protocol in the clinical trials registry and the peered reviewed published record were yielded	Was quality assessed in terms of the consistency with which outcomes are reported and described within a manuscript? Choose Yes (Y) or No (N). Comment on details e.g. APHAB questionnaire was used to measure Listening Difficulty vs QoL	Were outcomes reported prospectively through trial registration or a published protocol? Choose Yes (Y) or No (N) or Not applicable (N/A). Choose Y if e.g. The research question and inclusion criteria were established and published before the study was conducted. Choose N/A if e.g. the record you are extracting data from is a publication of the protocol	Are the outcomes reported consistently between protocol / registration and study report? If applicable, comment on e.g. Clinical Trial registration stated 80 target sample size, but only 56 recruited. Clinical Trial Registration states additional primary outcome is Tinnitus questionnaire (not defined, at 4 and 8 weeks) and additional secondary outcomes are 1- complication including headache measu…	Are there any conflicts of interest noted by the authors? Choose Yes (Y), No (N) or Not stated, and please give details e.g. If declared that there were no conflicts of interest, record as N. If funding was provided by the hearing company involved e.g. Funding provided by Sonitus Medical, Inc., San Mateo, CA. The authors have no other funding, financial relationships, or conflicts of interest to …	Notes on Study Design: Any other study design features that were different e.g. Recruited 9 but only analysed data for 8 participants	Notes: Please note anything you feel is relevant to consider e.g. If a clinical trial registry did not recruit any participants or if you have any queries		Website if Clinical Trial
1631	Smith, M & Knappett, R. - NCT02525640	2017	ClinicalTrials.gov	Hearing Handicap in Patients With Single Sided Deafness	Rachel Knappett	admin@audiologycare.co.uk	UK	08/2015	Cross-Over Study	Acoustic neuroma	13	≥18	Not stated	Not stated	Not stated	To compare wired and wireless CROS hearing aids in 13 new patients a cross-over design trial to investigate whether residual handicap and satisfaction are any better with these devices than with standard wired versions	None stated	CROS	Hearing aid	Not stated	Hearing aid benefit	device benefit	Abbreviated Hearing isd Benefit Profile (APHAB)	180 days	None stated	not stated	None stated	N/A	Y	N	Y	Y	Y	Y	N	Anticipated 13 patients, enrolled 0. Study registration was withdrawn in April 2017	Study completed February 2017, but no results posted. Original contact was: mark.smith@addenbrookes.nhs.uk		https://clinicaltrials.gov/ct2/show/NCT02525640
																					Hearing aid benefit	device benefit	Speech and Spatial Qualities of hearing (SSQ)	180 days
																					None stated	not stated	Tinnitus Handicap Inventory (THI)	180 days
																					Hearing aid benefit	device benefit	Hearing Handicap Inventory (HHI)	180 days
																					Anxiety and depression	mental health	Hospital Anxiety and Depression Scale (HADS)	180 days
2214	Sladen, D.P., Carlson, M.L., Dowling, B.P., Olund, A.P., Teece, K., DeJong, M.D., Breneman, A., Peterson, A., Beatty, C.W., Neff, B.A. & Driscoll, C.L.	2017	Laryngoscope	Early Outcomes after Cochlear Implantation for Adults and Children with Unilateral Hearing Loss	Douglas P. Sladen	sladen.douglas@mayo.edu	USA	None stated	Before & After Study	x2 otosclerosis, x15 idiopathic sudden SNHL, x1 vestibular schwannoma, x1 cholesteatoma, x1 bacterial sepsis sudden SNHL	20	11-65	42	17.61	Range 12-23 mth; Mean 18.6mth	To examine if a CI would improve hearing to the affected side of those with UHL as well as provide partial hearing restoration to the binaural system and improved QoL	None stated	CI	None	Range 12-23 mth; Mean 18.6 mth	Speech recognition in quiet	speech in quiet	Pure-Tone Air and Bone Conduction Thresholds	3 mth	None stated	not stated	Physical Functioning Subscale of the Medical Outcomes Study Questionnaire short form 36 (SF-36)	6 mth	N	Y	N/A	Y	N	N	N	Measured bone conduction thresholds but not reported in results section. Global scores from SF-36, NCIQ and SSQ-C not reported	The participant group incorporated x2 children. Recruitment not completed, study is ongoing
																					Speech recognition in quiet	speech in quiet	Consonant-Nucleus-Consonant (CNC) Word Test	3 mth, 6 mth	None stated	not stated	Role Functioning / Emotional Subscale of the Medical Outcomes Study Questionnaire Short Form 36 (SF-36)	7 mth
																					Speech recognition in quiet	speech in quiet	Arizona Biomedical Institute (AzBIO) Sentence Test	3 mth, 6 mth	None stated	not stated	Role Functioning / Physical Subscale of the Medical Outcomes Study Questionnaire Short Form 36 (SF-36)	8 mth
																					Speech recognition in noise	speech in noise	Hearing in Noise Test (HINT) Sentences using Multitalker Babble	6 mth	None stated	not stated	Energy / Fatigue Subscale of the Medical Outcomes Study Questionnaire Short Form 36 (SF-36)	9 mth
																					Health-related quality of life	health-related quality of life	Medical Outcomes Study Questionnaire Short Form 36 (SF-36)	6 mth	None stated	not stated	Emotional Well-being Subscale of the Medical Outcomes Study Questionnaire Short Form 36 (SF-36)	10 mth
																					Health-related quality of life	health-related quality of life	Nijmegen Cochlear Implant Questionnaire (NCIQ)	6 mth	None stated	not stated	Social Functioning Subscale of the Medical Outcomes Study Questionnaire Short Form 36 (SF-36)	11 mth
																					Health-related quality of life	health-related quality of life	Speech and Spatial Qualities of Hearing - Comparative (SSQ-C)	6 mth	None stated	not stated	Pain Subscale of the Medical Outcomes Study Questionnaire Short Form 36 (SF-36)	12 mth
																									None stated	not stated	General Health Subscale of the Medical Outcomes Study Questionnaire Short Form 36 (SF-36)	13 mth
																									None stated	not stated	Basic Sound Perception Subscale of the Nijmegen Cochlear Implant Questionnaire (NCIQ)	14 mth
																									None stated	not stated	Advanced Sound Perception Subscale of the Nijmegen Cochlear Implant Questionnaire (NCIQ)	15 mth
																									None stated	not stated	Speech Production Subscale of the Nijmegen Cochlear Implant Questionnaire (NCIQ)	16 mth
																									None stated	not stated	Self Esteem Subscale of the Nijmegen Cochlear Implant Questionnaire (NCIQ)	17 mth
																									None stated	not stated	Activities Subscale of the Nijmegen Cochlear Implant Questionnaire (NCIQ)	18 mth
																									None stated	not stated	Social Interactions Subscale of the Nijmegen Cochlear Implant Questionnaire (NCIQ)	19 mth
																									None stated	not stated	Speech Domain Subscale Speech and Spatial Qualities of Hearing - Comparative (SSQ-C)	20 mth
																									None stated	not stated	Spatial Domain Subscale Speech and Spatial Qualities of Hearing - Comparative (SSQ-C)	21 mth
																									None stated	not stated	Qualities Domain Subscale Speech and Spatial Qualities of Hearing - Comparative (SSQ-C)	22 mth
																									Tinnitus suppression	tinnitus symptom severity	Patient Report of Tinnitus Relief or Severity	Not stated
2215	Sladen, D. P., Frisch, C. D., Carlson, M. L., Driscoll, C. L., Torres, J. H., & Zeitler, D. M.	2017	Laryngoscope	Cochlear Implantation for Single-Sided Deafness: A Multicenter Study	Daniel M. Zeitler	Daniel.zeitler@virginiamason.org	USA, multi-site	Not stated	Before & After Study	Adults x12 SSNHL, x1 vestibular schwannoma, x1 labrynthitis, x1 meningitis, x1 progressive, x1 Meniere's disease, x1 iatrogenic; Children x3 congenital, x2 ear surgery	Adults n = 17; Children n=6	Adults= 31.9-62.9; Children= 5.8-15	Adults 46.7; Children 10.1	Adults 9.1; Children 3.0	Adults Mean 2.6 yr, SD 2.6, Range 0.5-11; Children Mean 6.2 yr, SD 2.9, Range 3-9.5	To evaluate speech recognition in quiet and in noise among a group of adults and children with SSD	None stated	CI	None	Not stated	Speech understanding in quiet	speech in quiet	Consonant-Nucleus-Consonant (CNC) Word Understanding Test	3 mth, 6 mth	None stated	not stated	None stated	N/A	N	Y	N/A	Y	N	N/A	Authors are consultants for Advanced Bionics Corporation, Cochlear Corporation and Med-El Corporation. The authors have no other funding, financial relationships, or conflicts of interest to disclose	Not all participants are tested post-operatively	17 adults, 6 children. Results presented separately for adults and children. Age mean and SD was computed from the data reported on Table 1
																					Speech understanding in quiet	speech in quiet	AzBio Sentence Test	3 mth, 6 mth												For AzBio sentence recognition scores in quiet, 11 participants tested at 3 mth postactivation, and 9 participants at 6mth post-activation
																					Speech understanding in noise	speech in noise	AzBio Sentence Test	3 mth, 6 mth												AzBio sentence recognition scores in 15 dB SNR quiet were present for 10 individuals preoperatively, 2 individuals at 3 mth post-activation, and 8 people at 6 mth post-activation. Statistical analysis was completed using only the preoperative and 6-month postactivation scores
																					Tinnitus suppression	tinnitus symptom severity	Patient Report of Tinnitus Relief or Severity	Not stated
2230	Snapp, H. A., Fabry, D. A., Telischi, F. F., Arheart, K. L., & Angeli, S. I.	2010	J Am Acad Audiol	A Clinical Protocol for Predicting Outcomes with an Implantable Prosthetic Device (Baha) in Patients with Single-Sided Deafness	Hilary A. Snapp	hsnapp@med.miami.edu	USA	Not stated	Before & After Study	x5 SSNHL, x5 vestibular schwannoma, x5 Meniere's disease, x2 surgery, x2 fever, x2 middle ear, x1 aneurysm, x1 auto-immune IED, x1 head trauma	24	18-79	55.5	17	Not stated	To determine if 1) speech-in-noise testing is a viable means of evaluating potential benefit with the BAHA device in patients who have SSD prior to surgery, 2) The QuickSIN can adequately predict benefit in patients with SSD, and 3) Preoperative objective measures using the BAHA demonstration device can be correlated to postoperative outcomes	To compare patients self reported hearing disability pre- and post-operatively while wearing the BAHA	BAHA	None	Not stated	Speech-in-Noise measures	speech in noise	Speech-in-Noise test (QuickSIN) using multitalker babble	6 wks	Self-reported handicap on general everyday listening tasks	hearing handicap	Questionnaire (author's own)	6 wks	N	Y	N/A	Y	N	N/A	Authors serve as uncompensated consultants for Cochlear Americas and in such capacity are reimbursed for expenses incurred at meetings attended for scientific advisement. F.T. also serves on the Surgical Advisory Board of Cochlear Americas and is compensated for that activity		Participant age mean and SD were computed manually from data recorded in Table 1
1295	Lundborg, T., Swärd, I., & Lindström, B.	1975	Scand Audiol	Experiences with classic CROS hearing aids in unilateral deafness	Lundborg Sward	N/A - Department of Audiology, Sodersjukhuset, Stockholm, Sweden	Sweden	Not stated	Non-Randomised Controlled Trials	Not stated	30	26-71	Not stated	Not stated	Not stated	To clinically prove that under everyday acoustic conditions with the sound source at the poorer ear; loss eliminated when CROS is employed	None stated	CROS	without the CROS	Not stated	Speech audiometry	speech hearing	Phonetically Balanced Lists (F.B Lists nos 1-5)	Not stated	None stated	not stated	None stated	N/A	N	Y	N/A	Y	N	N/A	None stated	Time frames not clear. Unsure if Pt existing users and for how long they used CROS
																					Judgement of communication ability	speech hearing	Questionnaire (authors' own)	Not staed
1553	Murray, M. - NCT00977314	2009	ClinicalTrials.gov	Bone Conduction Auditory Performance via the Tooth for Single-Sided Deafness	Lily Woodby	lily@sonitusmedical.com	USA	09/2009	Clinical Trial Registration	Not stated	30	n=29 Range 18-65; n=1 Range >65	46.6	13	Not stated	To assess the safety and effectiveness of the SoundBite hearing system by Sonitus Medical and to support its intended use for the treatment of unilateral hearing loss	None stated	SoundBite	without the SoundBite	Not stated	Adverse events	adverse effects	Comprehensive Medical Evaluation	30 days	Device benefit	device benefit	Global Score of Abbreviated Profile of Hearing Aid Benefit (APHAB)	30 days	Y	N	N/A	Y	N/A	N/A	N: Principal Investigators are NOT employed by the organization sponsoring the study. No secondary objective stated but had secondary outcome measures	n=35 participants enrolled; x5 were 'pilot' Grp so data obtained from this grp were excluded. n=28 completed the study; x1 withdrew, x1 physician decided to withdraw participant			https://clinicaltrials.gov/ct2/show/NCT00977314?cond=NCT00977314&rank=1
																					Adverse events	adverse effects	Comprehensive Dental Evaluation	30 days, interim checks in between if needed
																					Adverse events	adverse effects	Comprehensive Audiological Evaluation	30 days
																					Speech understanding in noise	speech in noise	Hearing in Noise Test (HINT)	30 days
1558	Murray, M. -NCT01108406	2010	ClinicalTrials.gov	Long Term Safety of the Sonitus SoundBite System	Lily Woodby	lily@sonitusmedical.com	USA	04/2010	Clinical Trial Registration	Not stated	22	n=21 Range 18-65; n=1 Range >65	44.4	11.5	Not stated	To assess the long-term safety and quality of life impact of the SoundBite™ Hearing System	None stated	SoundBite	without the SoundBite	Not stated	Long-term safety	safety	Comprehensive Medical Evaluation: 'ear health'	6 mth	Device benefit	device benefit	Global Score of Abbreviated Profile of Hearing Aid Benefit (APHAB)	3 mth, 6 mth	Y	N	Y	Y	N/A	Y	N: Principal Investigators are not employed by the organization sponsoring the study				https://clinicaltrials.gov/ct2/show/NCT01108406
																					Long-term safety	safety	Comprehensive Dental Evaluation	3 mth, 6 mth, interim checks in between if necessary
																					Long-term safety	safety	Comprehensive Audiological Evaluation: 'Hearing Evaluation'	6 mth
																					Long-term safety	safety	Comprehensive Audiological Evaluation: 'Aided Thresholds'	6 mth
																					Adverse events	adverse effects	Safety was measured in terms of dental, audiological and medical adverse events related to device or procedure	Not stated
																					Adverse events	adverse effects	All-Cause Mortality	Not stated
																					Serious adverse events	adverse effects	Not stated	Not stated
																					Adverse events	adverse effects	Not stated	Not stated
1569	Popelka, G. - NCT01445977	2011	ClinicalTrials.gov	SoundBite Hearing System Long Term Multi Site Patient Use Study	Gerard Popelka	gpopelka@stanford.edu	USA, multi-centre	09/2011	Clinical Trial Registration	SSD or CHL	150	>18	Not stated	Not stated	Not stated	To collect data about the SoundBite™ Hearing System to answer specific questions: Sonitus hopes to learn from a larger group of users what features and settings of this device provide the best hearing ability for people diagnosed with Single Sided Deafness (SSD) or Conductive Hearing Loss (CHL)	None stated	SoundBite	None	Not stated	Aided hearing threshold	hearing thresholds	None stated	12 mth	None stated	not stated	None stated	N/A	Y	N	Y	Y	N/A	N/A	None stated				https://clinicaltrials.gov/ct2/show/record/NCT01445977
																					None stated	not stated	Abbreviated Profile of Hearing Aid Benefit (APHAB) Questionnaire	12 mth
																					Qualitative outcomes	disease-specific quality of life	Single Sided Deafness Questionnaire	12 mth
1609	Dillon, M. - NCT02203305	2014	ClinicalTrials.gov	Cochlear Implantation in Cases of Single-Sided Deafness	Margaret Dillon	mdillon@med.unc.edu	USA	10/2014	Clinical Trial Registration	Not stated	50	Not stated	Not stated	Not stated	<10 yr	The primary goal of this project is to determine whether subjects with Single-Sided Deafness (SSD) experience an improvement in speech perception, localization, and quality of life with a cochlear implant as compared to an unaided listening condition	Secondary aims include: 1) a comparison of speech perception, localization, and quality of life outcomes in the study population to a SSD control group with long-term listening experience with a current treatment option (i.e. bone-conduction device), and 2) a within-subject comparison of speech perception and localization abilities with cochlear implantation versus the bone-conduction test device	CI	Control Grp = BAHA; without the CI switched on	<5 yr or <10 yr if utilised hearing device within past 5 yr	Speech perception	speech hearing	Sentences	Intervals within the first year of device use	Speech perception	speech hearing	Sentence Task	Intervals within the first year of device use	Y	N	Y: Publication for Clinical Trial: #515	Y	N/A	N/A	None stated		Intervention= MED-EL CONCERT & MED-EL SYNCHRONY cochlear implant systems		https://clinicaltrials.gov/ct2/show/NCT02203305?cond=NCT02203305&rank=1
																					Speech perception	speech hearing	Word Recognition Task	Intervals within the first year of device use	Speech perception	speech hearing	Word Recognition Task	Intervals within the first year of device use
																					Localisation	localisation	Identify Noise Source from an 11-Speaker Array	Intervals within the first year of device use	Localisation	Localisation	identify Noise Source from an 11-Speaker Array	Intervals within the first year of device use
																					Subjective benefit	device benefit	Subjective Questionnaires	Intervals within the first year of device use	Subjective benefit	device benefit	Subjective Questionnaires	Intervals within the first year of device use
515	Dillon, M.T., Buss, E., Anderson, M.L., King, E.R., Deres, E.J., Buchman, C.A., Brown, K.D. & Pillsbury, H.C.	2017	Ear Hear	Cochlear Implantation in Cases of Unilateral Hearing Loss: Initial Localization Abilities	Margaret T. Dillon	mdillon@med.unc.edu	USA, multi-centre	Not stated	Non-Randomised Controlled Trial	x1 trauma, x3 Meniere's disease, x13 sudden unknown, x3 gradual unknown	UHL= 20, NH Controls= 10	22.6-66.0	50.1	11.5	<10 yr	(1) to review the acclimatization of localization within the initial months of listening experience, and (2) to compare localization between the NH-alone, BCHA + NH, and CI + NH listening conditions	None stated	CI	without the CI	2.6 yr	Localisation	localisation	Localisation using 11-speakers in the frontal horizontal, semicircular frame + Speech Noise Bursts	1 mth, 3 mth, 6 mth	None stated	not stated	None stated	N/A	N	Y	Y: Clinical Trial Reg: #1609	Y	Y: #1609	Y	Y: The clinical trial (NCT02203305) discussed in this manuscript was supported by MED-EL Corporation. E.R.K. is on the MED-EL Audiology Advisory Board; H.C.P. is on the MED-EL Surgical Advisory Board; M.T.D. and M.L.A. are supported by a research grant from MED-EL Corporation		Intervention= MED-EL CONCERT Standard electrode array, were fit with an ear-level audio processor, and listened with the FS4 coding strategy. SD was computed manually with info given on Table 1
516	Dillon, M.T., Buss, E., Rooth, M.A., King, E.R., Deres, E.J., Buchman, C.A., Pillsbury, H.C. & Brown, K.D.	2017	Audiol Neurootol	Effect of Cochlear Implantation on Quality of Life in Adults with Unilateral Hearing Loss	Margaret T. Dillon	mdillon@med.unc.edu	USA, multi-centre	Not stated	Before & After Study	x13 sudden unknown, x3 gradual, x3 Meniere's disease, x1 trauma	20	23-66	50	11.5	Range 1 mth-7 yr; Mean 3yr; SD 1.8 yr	To investigate quality of life outcomes of CI recipients	None stated	CI	None	Not stated	Quality of life	disease-specific quality of life	Speech, Spatial, and Qualities of Hearing Scale (SSQ)	1 mth, 3 mth, 6 mth, 9 mth, 12 mth	None stated	not stated	None stated	N/A	N	Y	Y: Same participants as #515 but aims / outcomes different	Y	?Y: #1609	Y	Y: MTD & MAB are supported by a research grant from Med-El Corporation provided to the University of North Carolina at Chapel Hill. HCP serves on the Surgical Advisory Board and ERKserves on the Audiology Advisory Board for Med-El Corporation	Same participants as study #515	Intervention= Med-El Concert standard electrode array. Not all participants met SSD definition. Experiment 1 Same study as 515, Experiment 2 isn't eligible for inclusion
																					Quality of life	disease-specific quality of life	Speech Hearing Subscale of the SSQ	1 mth, 3 mth, 6 mth, 9 mth, 12 mth
																							Speech in Quiet Subscale of Speech Hearing Pragmatic Subscales	1 mth, 12 mth
																							Speech in Speech Subscale of Speech Hearing Pragmatic Subscales	1 mth, 12 mth
																							Multispeech Subscale of Speech Hearing Pragmatic Subscales	1 mth, 12 mth
																							Speech in Noise Subscale of Speech Hearing Pragmatic Subscales	1 mth, 12 mth
																					Quality of life	disease-specific quality of life	Spatial Hearing Subscale of the SSQ	1 mth, 3 mth, 6 mth, 9 mth, 12 mth
																					Quality of life	disease-specific quality of life	Quality of Hearing Subscale of the SSQ	1 mth, 3 mth, 6 mth, 9 mth, 12 mth
																							Naturalness Subscale of Qualities of Hearing Pragmatic Subscales	1 mth, 12 mth
																							Identification Subscale of Qualities of Hearing Pragmatic Subscales	1 mth, 12 mth
																							Segregation Subscale of Qualities of Hearing Pragmatic Subscales	1 mth, 12 mth
																							Listening Effort Subscale of Qualities of Hearing Pragmatic Subscales	1 mth, 12 mth
																					Quality of life	disease-specific quality of life	Abbreviated Profile of Hearing Aid Benefit (APHAB) Global Score	1 mth, 3 mth, 6 mth, 9 mth, 12 mth
																					Quality of life	disease-specific quality of life	Ease of Communication Subscale of the APHAB	1 mth, 3 mth, 6 mth, 9 mth, 12 mth
																					Quality of life	disease-specific quality of life	Background Noise Subscale of the APHAB	1 mth, 3 mth, 6 mth, 9 mth, 12 mth
																					Quality of life	disease-specific quality of life	Reverbaration Subscale of the APHAB	1 mth, 3 mth, 6 mth, 9 mth, 12 mth
																					Quality of life	disease-specific quality of life	Aversiveness Subscale of the APHAB	1 mth, 3 mth, 6 mth, 9 mth, 12 mth
																					Quality of life	disease-specific quality of life	Tinnitus Handicap Inventory	1 mth, 3 mth, 6 mth, 9 mth, 12 mth
																					Speech perception in noise	speech in noise	AzBio Sentences in a 10-talker Babble	1 mth, 3 mth, 6 mth, 9 mth, 12 mth
																					Localisation	localisation	Localisation using 11-speakers in the frontal horizontal, semicircular frame + Speech Noise Bursts	1 mth, 3 mth, 6 mth, 9 mth, 12 mth
1690	Medtronic Surgical Technologies -NCT03143257	2017	Clinical Trials.gov	Ambispective Clinical Evaluation of Sophono™	Medtronic Surgical Technologies	Not stated	USA, multi-centre	06/2017	Clinical Trial Registration	Not stated (CHL, SSD, Mixed HL)	100	>5	Not stated	Not stated	Not stated	To accumulate post-market clinical evidence for the safety and effectiveness of the Sophono Alpha 2 and Alpha 2 MPO systems in subjects diagnosed with conductive hearing loss, single-sided deafness and mixed hearing loss who currently have or have had the Sophono implant	None stated	BAHA	BAHA	Not stated	Implant safety	safety	Proportion of Adverse Events in Retrospective Surgical Chart Review	up to 6 yr	Device effectiveness	device benefit	Difference in the Free-Field Pure Tone Audiometry (PTA)	Single session	Y	N	Y	Y	N/A	N/A	None stated	Reviewed by PK at Coding Phase re: Cohort study status - The study appears to involve comparing two different sound processors so it involves an intervention and therefore isn’t a cohort study. RK - SSD not defined. Estimated enrollment was n=100 but enrolled n=71	Intervention= Sophono Alpha 2 and Alpha 2 MPO systems		https://clinicaltrials.gov/ct2/show/NCT03143257?cond=NCT03143257&rank=1
																					Implant safety	safety	Proportion of Adverse Events in Prospective ENT exam	up to 6 yr	Device effectiveness	device benefit	Change Over Time of PTA	up to 4 yr
																					Device effectiveness	device benefit	Difference (gain) in the Free-Field Pure Tone Audiometry	Single session	Satisfaction	satisfaction	Non-validated Satisfaction Questions	Single session
																									Quality of life	disease-specific quality of life	Abbreviated Profile of Hearing Aid Benefit (APHAB)	Single session
48	Andersen, H.T., Schrøder, S.A. & Bonding, P.	2006	Otol Neurotol	Unilateral deafness after acoustic neuroma surgery: subjective hearing handicap and the effect of the bone-anchored hearing aid	Per Bonding	pebo@gentoftehosp.kbhamt.dk	Denmark	00/2004	Before & After Study	Translabyrintine removal of an acoustic neuroma	Total = 59, BAHA Grp = 38, CROS Grp = 28	23-69	Not stated	Not stated	Not stated	To evaluate the subjective hearing handicap in patients with unilateral deafness after acoustic neuroma surgery and the effect of the Bone-anchored Hearing Aid (BAHA) on test band.	None stated	BAHA	CROS and without the BAHA	Mean not stated; Range 2-3 yr	Subjective hearing handicap	hearing handicap	Visual Analogue Scale (VAS)	Not stated	None stated	not stated	None stated	N/A	N	N	N/A	Y	N	N/A	Y: This study was supported by a grant from Hans Skouby’s og hustru Emma Skouby’s Fond	n=53 responded to the questionnaire, n=52 were interested to try a BAHA, n=26 attended the BAHA testing session. Variable number of participants seem to have completed the various tests (See Table 2). Interviews were conducted after participants tested the bands for 1hr stimulation, walking around various environments
																					Subjective hearing handicap in quiet	hearing handicap	Visual Analogue Scale (VAS)
																					Subjective hearing handicap in noise	hearing handicap	Visual Analogue Scale (VAS)
																					Speech discrimination in noise	speech in noise	Monosyllable Word Lists (DANTALE)
																					Satisfaction with the device	satisfaction	Interview with Standard Set of Questions
																					Speech discrimination in quiet	speech in quiet	Free-Field Speech Testing
367	Kitterick, P. - CN-00887080	2013	Cochrane Central Register of Controlled Trials	Prospective within-subject comparison of the benefits of cochlear implantation versus contralateral routing of signal (CROS) hearing aids in adult patients with single-sided deafness	Pádraig Kitterick	padraig.kitterick@nottingham.ac.uk	UK, multi-centre	06/2013	Clinical Trial Registration	Not stated	10	>18	Not stated	Not stated	Not stated	To compare the benefits of using a CROS system to the benefits of cochlear implantation in people with SSD	None stated	CI	CROS	Not stated	Sound localisation	localisation	None stated	3 mth of CROS use; 9 mth of CI use	Health state	general health	EuroQoL	1 mth, 3 mth of CROS use; 3 mth, 9 mth of CI use	Y	N	Y: 974 and 1100	Y	N/A	N/A	Y: This study is supported by infrastructure funding from NIHR. PTK, GMOD and BUS were awarded an industry grant from Cochlear to cover the surgical, device, and rehabilitation costs of cochlear implantation for participants in the trial. The CROS hearing aids are being provided by Phonak		https://www.cochranelibrary.com/central/doi/10.1002/central/CN-00887080/full
																					Speech perception in noise	speech in noise	None stated	3 mth of CROS use; 9 mth of CI use	Health state	general health	Visual Analogue Scale (VAS)	1 mth, 3 mth of CROS use; 3 mth, 9 mth of CI use
																									Quality of life	disease-specific quality of life	Glasgow Benefits Inventory (GBI)	1 mth, 3 mth of CROS use; 3 mth, 9 mth of CI use
																									Quality of life	disease-specific quality of life	General Subscale of the GBI	1 mth, 3 mth of CROS use; 3 mth, 9 mth of CI use
																									Quality of life	disease-specific quality of life	Social Support Subscale of the GBI	1 mth, 3 mth of CROS use; 3 mth, 9 mth of CI use
																									Quality of life	disease-specific quality of life	Physical Health Subscale of the GBI	1 mth, 3 mth of CROS use; 3 mth, 9 mth of CI use
																									Disability on everyday life	Residual (aided) disability	Glasgow Hearing Aid Benefit Profile (GHABP)	1 mth, 3 mth of CROS use; 3 mth, 9 mth of CI use
974	Kitterick, P. - ISRCTN33301739	2013	ISRCTN registry	Cochlear implantation in patients with single-sided deafness	Pádraig Kitterick	padraig.kitterick@nottingham.ac.uk	UK																		Disability on everyday life	Residual (aided) disability	Initial Disability Domain of the GHABP	1 mth, 3 mth of CROS use; 3 mth, 9 mth of CI use			Y: 367 and 1100						http://www.isrctn.com/ISRCTN33301739
																									Disability on everyday life	Residual (aided) disability	Impact on Life (Handicap) Domain of the GHABP	1 mth, 3 mth of CROS use; 3 mth, 9 mth of CI use
																									Disability on everyday life	Residual (aided) disability	Device Use Domain of the GHABP	1 mth, 3 mth of CROS use; 3 mth, 9 mth of CI use
																									Disability on everyday life	Residual (aided) disability	Device Benefit Doomain of the GHABP	1 mth, 3 mth of CROS use; 3 mth, 9 mth of CI use
																									Disability on everyday life	Residual (aided) disability	Residual Disability Domain of the GHABP	1 mth, 3 mth of CROS use; 3 mth, 9 mth of CI use
																									Disability on everyday life	Residual (aided) disability	Device Satisfaction Domain of the GHABP	1 mth, 3 mth of CROS use; 3 mth, 9 mth of CI use
																									Quality of life	health-related quality of life	Health Utilities Index Mark 3	1 mth, 3 mth of CROS use; 3 mth, 9 mth of CI use
1100	Kitterick, P.	2015	ISRCTN registry	Cochlear implantation in patients with single-sided deafness	Pádraig Kitterick	padraig.kitterick@nottingham.ac.uk	UK																		Hearing-specific quality of life	disease-specific quality of life	Speech, Spatial and Qualities of Hearing Scale (SSQ)	1 mth, 3 mth of CROS use; 3 mth, 9 mth of CI use			Y: 367 and 974						http://www.isrctn.com/ISRCTN33301739
																									Hearing-specific quality of life	disease-specific quality of life	Speech Subscale of the SSQ	1 mth, 3 mth of CROS use; 3 mth, 9 mth of CI use
1103	Kitterick, P.T., O’Donoghue, G.M., Edmondson-Jones, M., Marshall, A., Jeffs, E., Craddock, L., Riley, A., Green, K., O’Driscoll, M., Jiang, D. & Nunn, T.	2014	BMC Ear Nose Throat Disord	Comparison of the benefits of cochlear implantation versus contra-lateral routing of signal hearing aids in adult patients with single-sided deafness: study protocol for a prospective within-subject longitudinal trial	Pádraig Kitterick	padraig.kitterick@nottingham.ac.uk	UK														Sound localisation	localisation	Mean Absolute Angular Error in Localising Speech Sounds + Speech Signal	3 mth of CROS use; 9 mth of CI use	Hearing-specific quality of life	disease-specific quality of life	Spatial Subscale of the SSQ	1 mth, 3 mth of CROS use; 3 mth, 9 mth of CI use
																					Speech understanding in noise	speech in noise	IEEE Sentence Corpus	3 mth of CROS use; 9 mth of CI use	Hearing-specific quality of life	disease-specific quality of life	Qualities of the SSQ	1 mth, 3 mth of CROS use; 3 mth, 9 mth of CI use
																									Tinnitus intrusiveness and severity	tinnitus symptom severity	Tinnitus Functional Index (TFI)	1 mth, 3 mth of CROS use; 3 mth, 9 mth of CI use
																									User diary	device use	Device Use Domain of the GHABP	3 mth of CROS use; 9 mth of CI use
838	Hol, M.K., Bosman, A.J., Snik, A.F., Mylanus, E.A. & Cremers, C.W.	2004	Audiol Neurootol	Bone-anchored hearing aid in unilateral inner ear deafness: A study of 20 patients	Myrthe K. S. Hol	m.hol@kno.umcn.nl	The Netherlands	Not stated	Cross-Over Study	x1 morbus Meniere, x1 chondrosarcoma os petrosum, x2 congenital, x1 stapedotomy surgery, x1 pseudo tumor, x15 acoustic neuroma	21	29-79	53.9	13.5	Range 7 mth-79 yr; Mean 129.8 mth, SD 275.15 mth	To evaluate the benefit of a bone-anchored hearing aid (BAHA) contralateral routing of sound (CROS) in 20 patients with unilateral inner ear deafness.	None stated	BAHA	CROS	129.8 mth	Sound localisation	localisation	Correct Indentification / Laterilisation with 9-Speaker Array +500Hz white noise stimulus	1 mth after CROS, 1 mth after BAHA fit	None stated	not stated	None stated	N/A	N	Y	Y: (partly study #835)	Y	N	N/A	None stated	x1 Pt excluded due to reduced mental abilities; x2Pt patients had long-term experience with a CROS	Not all met SSD definition. - same study as 385, amalgamate. The Age Mean + SD and Mean + SD for Time Since Diagnosis were computed manually with info listed in Table 1. Intervention= x3 BAHA Compact, others BAHA Classic
																					Sound localisation	localisation	Correct Indentification / Laterilisation with 9-Speaker Array +3000Hz white noise stimulus	1 mth after CROS, 1 mth after BAHA fit
																					Speech perception in noise	speech in noise	Short, Everyday Dutch Sentences [Plomp and Mimpen, 1979]	1 mth after CROS, 1 mth after BAHA fit
																					Subjective benefit	device benefit	Dutch version of the Abbreviated Profile of Hearing Aid Benefit (APHAB)	1 mth after CROS, 1 mth after BAHA fit
																					Subjective benefit	device benefit	Ease of Communication Domain of the Dutch version of the APHAB	1 mth after CROS, 1 mth after BAHA fit
																					Subjective benefit	device benefit	Background Noise Domain of the Dutch version of the APHAB	1 mth after CROS, 1 mth after BAHA fit
																					Subjective benefit	device benefit	Reverbaration Domain of the Dutch version of the APHAB	1 mth after CROS, 1 mth after BAHA fit
																					Subjective benefit	device benefit	Aversiveness Domain of the Dutch version of the APHAB	1 mth after CROS, 1 mth after BAHA fit
835	Myrthe, K.S., Bosman, A.J., Snik, A.F., Mylanus, E.A. & Cremers, C.W.J.	2005	Otol Neurotol	Bone-anchored hearing aids in unilateral inner ear deafness: an evaluation of audiometric and patient outcome measurements	Myrthe K. S. Hol	m.hol@kno.umcn.nl	The Netherlands	01/2001	Cross-Over Study	x19 acoustic neuroma surgery, x2 other types of tumor in the cerebellopontine region, x1 inflammatory pseudotumor, x3 congenital unilateral deafness x2 after stapedotomy surgery, x1 Morbus Meniere, x1 trauma, x1 after cholesteatoma surgery, x1 unilateral sensorineural hearing loss e causa ignota	30	29-79	54.5	12.1	Range 7 mth-79 yr, Mean 144.1 mth; SD 259	To evaluate the benefit of a bone-anchored hearing aid contralateral routing of sound hearing aid (BAHA CROS hearing aid) in 29 patients with unilateral inner ear deafness.	None stated	BAHA	CROS	144.1 mth	Sound localisation	localisation	Correct Indentification / Laterilisation with 9-Speaker Array +500Hz white noise stimulus	4-6 wk, 1 yr after BAHA fit	None stated	not stated	None stated	N/A	N	Y	Y: (partly study #838)	Y	N	N/A	None stated	x1 Pt excluded due to reduced mental abilities; x2Pt patients had long-term experience with a CROS. n=21 Pt participated in study #838 and their Audiometric and APHAB results were used from that. For Questionnaires: In the case of missing data, domains were computed with a reduced overall number of patients (at most, the overall number of patients was reduced from 30 to 23)	Intervention= x5 BAHA Compact, others BAHA Classic. Age and duration of deafness values were computed manually with info given in Table1. Questionnaires at 1yr assessment were posted to Pt
																					Sound localisation	localisation	Correct Indentification / Laterilisation with 9-Speaker Array +3000Hz white noise stimulus	4-6 wk, 1 yr after BAHA fit
																					Speech perception	speech hearing	Short, Everyday Dutch Sentences [Plomp and Mimpen, 1979]	4-6 wk, 1 yr after BAHA fit
																					Subjective benefit	device benefit	Dutch version of the Abbreviated Profile of Hearing Aid Benefit (APHAB)	1 mth after CROS, 6 wk, 1 yr after BAHA fit
																					Subjective benefit	device benefit	Ease of Communication Domain of the Dutch version of the APHAB	1 mth after CROS, 6 wk, 1 yr after BAHA fit
																					Subjective benefit	device benefit	Background Noise Domain of the Dutch version of the APHAB	1 mth after CROS, 6 wk, 1 yr after BAHA fit
																					Subjective benefit	device benefit	Reverbaration Domain of the Dutch version of the APHAB	1 mth after CROS, 6 wk, 1 yr after BAHA fit
																					Subjective benefit	device benefit	Aversiveness Domain of the Dutch version of the APHAB	1 mth after CROS, 6 wk, 1 yr after BAHA fit
																					Subjective benefit	device benefit	Dutch version of the Glasgow Hearing Aid Benefit Profile (GHABP)	1 mth after CROS, 6 wk, 1 yr after BAHA fit
																					Subjective benefit	device benefit	Utility Domain of the Dutch Version of the GHABP	1 mth after CROS, 6 wk, 1 yr after BAHA fit
																					Subjective benefit	device benefit	Benefit Domain of the Dutch Version of the GHABP	1 mth after CROS, 6 wk, 1 yr after BAHA fit
																					Subjective benefit	device benefit	Residual Disability Domain of the Dutch Version of the GHABP	1 mth after CROS, 6 wk, 1 yr after BAHA fit
																					Subjective benefit	device benefit	Satisfaction Domain of the Dutch Version of the GHABP	1 mth after CROS, 6 wk, 1 yr after BAHA fit
																					Subjective benefit	device benefit	Dutch version of the International Outcome Inventory for Hearing Aids (IOI-HA)	6 wk, 1 yr after BAHA fit
																					Subjective benefit	device benefit	Use Item of the Dutch Version of the IOI-HA	6 wk, 1 yr after BAHA fit
																					Subjective benefit	device benefit	Benefit Item of the Dutch Version of the IOI-HA	6 wk, 1 yr after BAHA fit
																					Subjective benefit	device benefit	Residual Activuty Limitation Item of the Dutch Version of the IOI-HA	6 wk, 1 yr after BAHA fit
																					Subjective benefit	device benefit	Satisfaction Item of the Dutch Version of the IOI-HA	6 wk, 1 yr after BAHA fit
																					Subjective benefit	device benefit	Residual Participation Restriction Item of the Dutch Version of the IOI-HA	6 wk, 1 yr after BAHA fit
																					Subjective benefit	device benefit	Impact on Others Item of the Dutch Version of the IOI-HA	6 wk, 1 yr after BAHA fit
																					Subjective benefit	device benefit	Quality of Life Item of the Dutch Version of the IOI-HA	6 wk, 1 yr after BAHA fit
																					Subjective benefit	device benefit	Dutch version of the Single-Sided Deafness (SSD) Questionnaire	6 wk, 1 yr after BAHA fit
839	Hol, M.K., Kunst, S.J., Snik, A.F., Bosman, A.J., Mylanus, E.A. & Cremers, C.W.	2010	Ann Otol Rhinol Laryngol	Bone-anchored hearing aids in patients with acquired and congenital unilateral inner ear deafness (Baha CROS): clinical evaluation of 56 cases	Myrthe K. S. Hol	m.hol@kno.umcn.nl	The Netherlands	Not stated	Cross-Over Study	In addition to study #835; x6 unknown SNHL cause, x10 Acoustic neuroma, x4 trauma, x1 noise trauma, x3 inner ear cholesteatoma, x2 congenital, x1 stapedotomy surgery	56 (n=29 from study #835)	16-71	48	14.7	Mean 16 yr; Range 1-60 yr	Evaluation of the audiological and subjective benefits of the bone-anchored hearing aid (Baha) as a device for transcranial routing of sound (Baha CROS) in 56 patients with unilateral inner ear deafness	None stated	BAHA	CROS	16 yr	See above #835		See above #835	6 wk after BAHA fit	None stated	not stated	None stated	N/A	N	Y	Y: (partly, 838 and 835) 'In this study, we evaluated 56 patients. Data for 29 patients from our previous study" were supplemented with a second series of 30 successive patients with unilateral inner ear deafness selected for Baha CROS implantation'	Y	N	N/A	Y: After this research project and manuscript had been completed, this project became financially supported by Cochlear Benelux	3 patients dropped out: x1 lost the titanium implant 3 mth after surgery and was awaiting reimplantation, x1 preferred a conventional hearing aid in the better-hearing ear because of deterioration on that side, x1 patient experienced insufficient benefit and stopped using the Baha	Not all met SSD definition - same study as 385, amalgamate? SD value computed manually with data in Table 1. Intervention= x17 Baha Compact, x10 Baha Classic
1429	Mertens, G., Hofkens, A., Punte, A.K., De Bodt, M. & Van de Heyning, P.	2015	Otol Neurotol	Hearing performance in single-sided deaf cochlear implant users after upgrade to a single-unit speech processor	Griet Mertens	griet.mertens@uza.be	Belgium	Not stated	Non-Randomised Controlled Trial	x1 bacterial labyrinthitis, x1 infection, x4 sudden SNHL, x1 Meniere's disease, x1 herpes zoster oticus, x1 temporal fructure, x1 uknown	10	31-68	56	13	Mean 8 yr; Range 4-11 yr	To compare hearing performances subjectively and objectively in SSD patients using their Behind-the-ear (BTE) speech processor or using a new single-unit speech processor	None stated	CI + OPUS2 speech processor	CI + RONDO speech processor	8 yr	Aided hearing threshold	hearing thresholds	Aided Free-Field Audiometry	28 days	None stated	not stated	None stated	N/A	N	Y	N/A	Y	N	N/A	N: The Antwerp University Hospital is currently receiving a grant from MED-EL. The authors disclose no conflicts of interest
																					Speech perception in noise	speech in noise	Leuven Intelligibility Sentences Test	28 days
																					Sound localisation	localisation	Localisation Accuracy using 9-speakers in the frontal horizontal, semicircular frame + Broadband Noise	28 days
																					Subjective evaluation of sound quality	quality of hearing	Hearing Implant Sound Quality Index (HISQUI-NL)	28 days
																					Hearing disability	hearing disability	Speech, Spatial, and Qualities of Hearing Scale 5 Questions (SSQ5)	28 days
																					Spatial hearing	spatial hearing	Spatial Hearing Questionnaire (SHQ)	28 days
																					Spatial hearing	spatial hearing	Perception of Male Voices Subscale of the SHQ	28 days
																					Spatial hearing	spatial hearing	Perception of Female Voices Subscale of the SHQ	28 days
																					Spatial hearing	spatial hearing	Perception of Children's Voices Subscale of the SHQ	28 days
																					Spatial hearing	spatial hearing	Music Subscale of the SHQ	28 days
																					Spatial hearing	spatial hearing	Source Localisation Subscale of the SHQ	28 days
																					Spatial hearing	spatial hearing	Understanding Speech in Quiet Subscale of the SHQ	28 days
																					Spatial hearing	spatial hearing	Understanding Speech in Noise Subscale of the SHQ	28 days
																					Tinnitus loudness	tinnitus loudness	Visual Analogue Scale (VAS)	28 days
																					Tinnitus disturbance	tinnitus intrusiveness	Visual Analogue Scale (VAS)	28 days
																					Qualitative experiences	disease-specific quality of life	Comfort Part of Single-Unit Questionnaire (by Med-EL)	28 days
																					Qualitative experiences	disease-specific quality of life	Handling Part of Single-Unit Questionnaire	28 days
																					Qualitative experiences	disease-specific quality of life	Maintenance Part of Single-Unit Questionnaire	28 days
																					Qualitative experiences	disease-specific quality of life	General Aspects Part of Single-Unit Questionnaire	28 days
2527	Wesarg, T., Aschendorff, A., Laszig, R., Beck, R., Schild, C., Hassepass, F., Kroeger, S., Hocke, T. & Arndt, S.	2013	Otol Neurotol	Comparison of speech discrimination in noise and directional hearing with 2 different sound processors of a bone-anchored hearing system in adults with unilateral severe or profound sensorineural hearing loss	Thomas Wesarg	thomas.wesarg@uniklinik-freiburg.de	Germany	Not stated	Cross-Over Study	x1 sudden hearing loss, x3 acoustic neuroma, x1 otitis media, x3 ear surgery, x1 mumps Infection, x1 congenital, x1 otosclerosis	11	32-72	50.2	12.1	Range 5-752 mth; Mean 254.4 mth; SD 272.3	To verify, quantify, and compare the benefit of SP-2 with the benefit of its precedent processor, SP-1, in adult patients with UHL in terms of speech discrimination in noise.	To quantify unaided localization ability of adult patients with UHL for sentence stimuli and to evaluate and compare the impact of SP-1 and SP-2 on localization ability.	BAHA (SP-1) + multichannel processor	BAHA (SP-2) + fully channel-by-channel programmable device	254.4 mth	Speech discrimination in noise	speech in noise	Hochmair-Schulz-Moser (HSM) Sentence Test	between 1 - 10 mth of SP-1 BAHA use, between 2-6 wk of SP-2 BAHA use	Localisation	Localisation	Localisation Ability using 7-speaker in the frontal semi-circular Frame + Oldenburg Sentence Test Stimuli	between 1-10 mth of SP-1 BAHA use, between 2-6 wk of SP-2 BAHA use	N	Y	N/A	Y	N	N/A	Y: Dr. Hocke is an employee of Cochlear Deutschland GmbH & Co. KG, Germany. The other authors disclose no conflicts of interest	Localisation was performed at 5 different intensity levels between 59 and 71 dB SPL and a mean level of 65 dB SPL	Intervention= BAHI BAHA BI100 (n = 7) or the BAHA BI300 (n = 4). Age mean, SD + Time since Diagnosis were computed manually with info give on Table 1
166	Bernardeschi, D., Russo, F.Y., Nguyen, Y., Vicault, E., Flament, J., Bernou, D., Sterkers, O.& Mosnier, I.	2016	Audiol Neurootol	Audiological Results and Quality of Life of Sophono Alpha 2 Transcutaneous Bone-Anchored Implant Users in Single-Sided Deafness	Daniele Bernardeschi	daniele.bernardeschi@psl.aphp.fr	France	Not stated	Non-Randomised Controlled Trial	x2 vestibular schwannoma, x2 sudden SNHL, x1 chronic otitis with ipsilateral profound hearing loss, x1 head trauma, x1 ototoxicity, x1 mumps, x1 congenital hearing loss	9	37-65	50	9.9	Not stated	To analyze the audiological performance and quality of life of patients affected by SSD who were previously users of the Alpha 1 external processor, when upgrading them to the new Alpha 2 external processor.	None stated	Sophono + Alpha 2 Processor	Sophono + Alpha 1 Processor	Not stated	Speech audiometry in quiet	speech in quiet	Lafon’s Monosyllabic Words	Single session with Alpha 1, 1 mth after Alpha 2 use	None stated	not stated	None stated	N/A	N	Y	N/A	Y	N	N/A	Y: DB works as a biomedical engineer for Collin Ltd., a local distributor of the Alpha system. Collin® Ltd supported this study by providing the Alpha 2 external processor to all patients
																					Speech audiometry in noise	speech in noise	Hirsch’s Test [Hirsch & Anderson, 1980]	Single session with Alpha 1, 1 mth after Alpha 2 use
																					Speech audiometry in noise	speech in noise	Squelch Test	Single session with Alpha 1, 1 mth after Alpha 2 use
																					Use	device use	Analysis of Total Number of Hours per Day	Single session with Alpha 1, 1 mth after Alpha 2 use
																					Patient satisfaction	satisfaction	Glasgow Benefit Inventory (GBI)	Single session with Alpha 1, 1 mth after Alpha 2 use
																					Patient satisfaction	satisfaction	General Subgroup of the GBI	Single session with Alpha 1, 1 mth after Alpha 2 use
																					Patient satisfaction	satisfaction	Social Support Subgroup of the GBI	Single session with Alpha 1, 1 mth after Alpha 2 use
																					Patient satisfaction	satisfaction	Physical Health Subgroup of the GBI	Single session with Alpha 1, 1 mth after Alpha 2 use
258	Brendel Buechner, A., Brendel, M., Lesinski-Schiedat, A., Wenzel, G., Frohne-Buechner, C., Jaeger, B. & Lenarz, T.	2010	Otol Neurotol	Cochlear implantation in unilateral deaf subjects associated with ipsilateral tinnitus	Andreas Buechner	buechner@hoerzentrum-hannover.de	Germany	Not stated	Non-Randomised Controlled Trial	x2 several Incidences of sudden hearing loss, x1 sudden hearing loss, x1 infection, x1 trauma	5	42.2-56.0	50	5.16	Range 1.5-5.2 yr; Mean 2.72 yr; SD 1.48	To investigate whether cochlear implantation is an appropriate treatment for unilaterally deaf subjects who also have tinnitus in the deaf ear.	None stated	CI	without the CI	2.72 yr	Neural response imaging measurements	brain activity	Not stated	1 mth, 3 mth, 6 mth, 12 mth	None stated	not stated	None stated	N/A	N	Y	N/A	Y	N	N/A	None stated. Research supported by Niedersachsen EFRE project W3-80026710	On a monthly basis, processor settings were modified as needed to improve device acceptance and speech understanding	Intervention= Fixed-electrode HiRes processing strategy or HiRes 120 using intermediate channels. Values in Columns N-P computed manually with information given in Table 1
																					Speech Perception	speech hearing	Oldenburger Sentence test (OlSa)	1 mth, 3 mth, 6 mth, 12 mth
																					Speech Perception	speech hearing	Freiburger Numbers and Monosyllabic Tests	1 mth, 3 mth, 6 mth, 12 mth
																					Speech Perception in quiet	speech in quiet	Hochmaier-Schulz-Moser Sentence Test in Noise	1 mth, 3 mth, 6 mth, 12 mth
																					Speech perception in noise	speech in noise	Hochmaier-Schulz-Moser Sentence Test in Quiet	1 mth, 3 mth, 6 mth, 12 mth
																					Performance evaluation of the device	device performance	Not stated	1 mth, 3 mth, 6 mth, 12 mth
																					Characterization of tinnitus	tinnitus perception	Diary	During the study period
																					Tinnitus loudness	tinnitus loudness	Visual Analogue Scale (VAS)	Daily during the study period
																					Stress Caused by Tinnitus	tinnitus-related distress	Visual Analogue Scale (VAS)	Daily during the study period
																					Mood	emotion	Visual Analogue Scale (VAS)	Daily during the study period
																					Ability to influence the tinnitus	tinnitus intrusiveness	Visual Analogue Scale (VAS)	Daily during the study period
																					None stated	not stated	Questionnaires	1 mth, 3 mth, 6 mth, 12 mth
																					Electrode pitch matching	psychoacoustic performance	Sinusoidal Stimuli that Presented Acoustically	When time allowed at 3 mth, 6 mth, 8 mth, 12 mth
																					Sound localisation	localisation	Not stated	5 mth, 11 mth
836	Hol, M. K., Kunst, S. J., Snik, A. F. & Cremers, C. W.	2010	Eur Arch Otorhinolaryngol	Pilot study on the effectiveness of the conventional CROS, the transcranial CROS and the BAHA transcranial CROS in adults with unilateral inner ear deafness	Myrthe K. S. Hol	m.hol@kno.umcn.nl	The Netherlands	Not stated	Cross Over Study	x2 congenital, x1 acoustic neuroma, x3 trauma, x2 meningitis, x2 unknown	10	28-64	46.2	10.9	Range 1-56 yr, Mean 22.9 yr, SD 19.4	To evaluate the effectiveness of three conventional contralateral routing of sound (CROS) hearing aids in adults with unilateral inner ear deafness	None stated	CROS	CIC and BAHA (on headband)	22.9 yr	Speech perception in noise	speech in noise	Short, everyday Dutch Sentences (Bosman et al, 2001)	8 wk after CROS, 8 wk after CIC, 8 wk after BAHA	None stated	not stated	None stated	N/A	N	Y	N/A	Y	N	N/A	None stated	Only used 16 items from the spatial hearing domain of the SSQ questionnaire. X1 Pt did not complete all unaided measurements. X2 could not have CIC due to canal shape, x1 Pt could not complete audiometric testing, unable to fill in questionnaires either. 'Nearly all' conditions filled in for questionnaires	Interventions= CROS behind the ear hearing aid with a wire around the neck (Widex B2 with Widex CROS unit on the contralateral side); Beltone deeply fitted device comprised a P60PP CIC hearing aid; BAHA CROS was worn on a steel headband. Age mean and SD + Time since diagnosis calculated manually with information given on Table 1
																					Localisation	Localisation	Sound Localisation Performance with a 9-speaker array +500Hz	8 wk after CROS, 8 wk after CIC, 8 wk after BAHA
																							Sound Localisation Performance with a 9-speaker array +3000Hz	8 wk after CROS, 8 wk after CIC, 8 wk after BAHA
																					Subjective benefit	device benefit	Dutch Version of the Abbreviated Profile of Hearing Aid benefit (APHAB)	8 wk after CROS, 8 wk after CIC, 8 wk after BAHA
																					Subjective benefit	device benefit	Ease of Conversation Domain of the Dutch Version of the APHAB	8 wk after CROS, 8 wk after CIC, 8 wk after BAHA
																					Subjective benefit	device benefit	Reverberant Conditions Domain of the Dutch Version of the APHAB	8 wk after CROS, 8 wk after CIC, 8 wk after BAHA
																					Subjective benefit	device benefit	Background Noise Domain of the Dutch Version of the APHAB	8 wk after CROS, 8 wk after CIC, 8 wk after BAHA
																					Subjective benefit	device benefit	Aversiveness to Loud Sounds Domain of the Dutch Version of the APHAB	8 wk after CROS, 8 wk after CIC, 8 wk after BAHA
																					Subjective benefit	device benefit	Spatial Hearing Domain of the Dutch Version of the Speech, Spatial and Qualities (SSQ) of Hearing Profile	8 wk after CROS, 8 wk after CIC, 8 wk after BAHA
																					Subjective benefit	device benefit	Single-Sided Deafness (SSD) Questionnaire	8 wk after CROS, 8 wk after CIC, 8 wk after BAHA
																					Subjective benefit	device benefit	Wearing Comfort Domain of the SSD Questionnaire	8 wk after CROS, 8 wk after CIC, 8 wk after BAHA
																					Subjective benefit	device benefit	Easy to Use Domain of the SSD Questionnaire	8 wk after CROS, 8 wk after CIC, 8 wk after BAHA
																					Subjective benefit	device benefit	Rustle Domain of the SSD Questionnaire	8 wk after CROS, 8 wk after CIC, 8 wk after BAHA
																					Subjective benefit	device benefit	Whistle Domain of the SSD Questionnaire	8 wk after CROS, 8 wk after CIC, 8 wk after BAHA
																					Subjective benefit	device benefit	Failure Domain of the SSD Questionnaire	8 wk after CROS, 8 wk after CIC, 8 wk after BAHA
																					Subjective benefit	device benefit	Yes/No Answer to 'Beneficial to Hearing?' Question (At the end of the Trial, patients were asked whether they felt that the CROS amplification had been worthwhile and which of the three CROS devices (if any) took their preference)	End of trial
1289	Louza, J., Hempel,J-M., Krause, E., Berghaus, A., Muller, J. & Braun, T.	2017	Eur Arch Otorhinolaryngol	Patient benefit from Cochlear implantation in single-sided deafness: a 1-year follow-up	Julia Louza	julia.louza@med.uni‑muenchen.de	Germany	Not stated	Non-Randomised Controlled Trial	x2 sudden SNHL, x6 progressive SNHL, x1 cholesteatoma, x1 otosclerosis	10	26-70	54	Not stated	Not stated	To evaluate the quality of life and benefit in patients with single-side deafness before and 1 year after cochlear implantation.	None stated	CI	without the CI	Not stated	Speech understanding	speech hearing	German 'Freiburger Speech Test' DIN 45621 and 45626	1 yr	None stated	not stated	None stated	N/A	N	Y	N/A	Y	N	N/A	N: None of the authors have a conflict of interest or financial disclosures to declare	Speech material was presented to the patients via loudspeakers, while the non-implanted side was masked via earphones	SSD not defined
																					Spatial hearing	spatial hearing	Speech, Spatial and Qualities of Hearing (SSQ)	1 yr
																					Spatial hearing	spatial hearing	Speech Intelligibility Domain of the SSQ	1 yr
																					Spatial hearing	spatial hearing	Spatial Hearing Domain of the SSQ	1 yr
																					Subjective benefit	device benefit	Nijmegen Cochlear Implant Questionnaire (NCIQ)	1 yr
																					Subjective benefit	device benefit	Basic Sound Perception Domain of the NCIQ	1 yr
																					Subjective benefit	device benefit	Advanced Sound Perception Domain of the NCIQ	1 yr
																					Subjective benefit	device benefit	Speech Production Domain of the NCIQ	1 yr
																					Subjective benefit	device benefit	Self-Esteem Domain of the NCIQ	1 yr
																					Subjective benefit	device benefit	Activity Limitations Domain of the NCIQ	1 yr
																					Subjective benefit	device benefit	Social Interactions Domain of the NCIQ	1 yr
																					Subjective benefit	device benefit	Glasgow Hearing Aid Benefit Profile (GHABP)	1 yr
																					Subjective benefit	device benefit	Initial Disability Domain of the GHABP	1 yr
																					Subjective benefit	device benefit	Handicap Domain of the GHABP	1 yr
																					Subjective benefit	device benefit	Hearing Aid Use Domain of the GHABP	1 yr
																					Subjective benefit	device benefit	Hearing Aid Benefit Domain of the GHABP	1 yr
																					Subjective benefit	device benefit	Residual Disability Domain of the GHABP	1 yr
																					Subjective benefit	device benefit	Satisfaction Domain of the GHABP	1 yr
																					Quality of life	health-related quality of life	EQ-5D-3L of the EuroQol Group with a Visual Analogue Scale (VAS)	1 yr
																					Quality of life	health-related quality of life	Mobility Domain of the EQ-5D-3L	1 yr
																					Quality of life	health-related quality of life	Self-Care Domain of the EQ-5D-3L	1 yr
																					Quality of life	health-related quality of life	Usual Activities Domain of the EQ-5D-3L	1 yr
																					Quality of life	health-related quality of life	Pain / Discomfort Domain of the EQ-5D-3L	1 yr
																					Quality of life	health-related quality of life	Anxiety / Depression Domain of the EQ-5D-3L	1 yr
																					Quality Adjusted Life Years (QUALY)	health-related quality of life	Qn: 'How many years of your life would you exchange for getting normal hearing in your deaf ear?'	1 yr
HS02	Lin, L.M., Bowditch, S., Anderson, M.J., May, B., Cox, K.M. & Niparko, J.K.	2006	Otol Neurotol	Amplification in the rehabilitation of unilateral deafness: speech in noise and directional hearing effects with bone-anchored hearing and contralateral routing of signal amplification.	John K. Niparko	jnipark@jhmi.edu	USA	Not stated	Non-Randomised Controlled Trial	n=15 acoustic neuroma, n=1 meningitis, n=3 sudden idiopathic SNHL, n=unilateral SNHL in association to bilateral COSM, n=1 labyrinthitis, n-1 Meniere's disease.	n=28 SSD; n=5 AHL	26-62	50.4	Not stated	Range 26-62; Mean 50.4 yr	To 1) further evaluate the auditory cues provided by BAHA implantation and amplification on the side of the profoundly deaf ear in cases of unilateral SNHL, weighing perceptual costs and benefits; 2) assess the degree of improvement in sound localization using a BAHA with Dmic; 3) determine whether a subgroup of such patients with an additional mild to moderate SNHL in the contralateral functioni…	None stated	CROS	BAHA with Omni Mic + BAHA with Dmic	50.4 yr	Subjective performance of the device	device performance	Ease of Conversation Subscale of the APHAB	1 mth after CROS, 1 mth after BAHA use	None stated	not stated	None stated	N/A	N	Y	N/A	Y	N	N/A	Y: Hardware and partial research support (S.B.) provided by Entific Medical Systems	Mixed design with between- and within-subjects factors. n=10 Pt were also participants in study #1767. n=5 of the normal-hearing unilaterally deaf subjects were lost to follow up, leaving n=23 subjects total in the study	Intervention= Telex CROS ACTII BTE system; BAHA Compact model equipped with a class D output amplifier and output compression (AGCo)
																					Subjective performance of the device	device performance	Reverberant Conditions Subscale of the APHAB	1 mth after CROS, 1 mth after BAHA use
																					Subjective performance of the device	device performance	Aversion to Loud Noise Subscale of the APHAB	1 mth after CROS, 1 mth after BAHA use
																					Subjective performance of the device	device performance	Background Noise Subscale of the APHAB	1 mth after CROS, 1 mth after BAHA use
																					Speech recognition in quiet	speech in quiet	Hearing In Noise Test (HINT) in Quiet	1 mth after CROS, 1 mth after BAHA use
																					Speech recognition in noise	speech in noise	Hearing In Noise Test (HINT) in Constant White Noise	1 mth after CROS, 1 mth after BAHA use
																					Sound localisation	localisation	Source Azimuth Identification in Noise Test (SAINT)	1 mth after CROS, 1 mth after BAHA use
2435	Van de Heyning, P., Vermeire, K., Diebl, M., Nopp, P., Anderson, I. & De Ridder, D.	2008	Ann Otol Rhinol Laryngol	Incapacitating Unilateral Tinnitus in Single-Sided Deafness Treated by Cochlear Implantation	Paul Van de Heyning	paul@vandeheyning.com	Belgium	03/2003	Before & After Study	Various cochlear causes	22	Not stated	51.1	12.4	Not stated	To assess the effect of electrical stimulation via a CI on tinnitus in subjects with unilateral deafness and ipsilateral tinnitus who underwent implantation in an attempt to treat tinnitus with the CI	None stated	CI	None	8.8	Tinnitus degree	tinnitus symptom severity	Tinnitus Questionnaire	1 mth, 3 mth, 6 mth, 12 mth, 18 mth, 24 mth	None stated	not stated	None stated	N/A	Y	Y	N/A	Y	N	N/A	Y: MED-EL GmbH provided the implants for the study and provided a research grant to Drs Van de Heyning, Vermeire, and De Ridder	Some Pt had up to 41dB loss in better ear, and all patients results were reported on as one group
																					Tinnitus loudness	tinnitus loudness	Visual Analogue Scale (0-10 points)	1 mth, 3 mth, 6 mth, 12 mth, 18 mth, 24 mth
526	Doobe, G., Ernst, A., Ramalingam, R., Mittmann, P. & Todt, I.	2015	Biomed Res Int	Simultaneous Labyrinthectomy and Cochlear Implantation for Patients with Single-Sided Meniere's Disease and Profound Sensorineural Hearing Loss	Ingo Todt	todt@gmx.net	Gernmany	03/2014	Before & After Study	n=5 Meniere's disease	5	46-76	61	Not stated	Range 2-25yr	To examine the success of simultaneous labyrinthectomy for the therapy of vertigo and cochlear implantation for the rehabilitation of the auditory system	None stated	CI	None	2-25 yr	Self-perceived degree of impairment	dizziness	Dizziness Handicap Inventory (DHI)	6-8 wk, 6 mth	Self-perceived degree of impairment	dizziness	Functional deficit quality of the DHI	Post-Op, 6 wk, and 6 mth	N	Y	N/A	Y	N	N/A	N: The authors declare that there is no conflict of interests regarding the publication of this paper	Degree of SSD not specified	Hearing thresholds on non-Meniere's ear not listed - contact authors? I am not 100% sure, but the text clearly and repeatedly states single sided deafness for all participants even though no thresholds are given and the intervention is CI, which is a tool for restoring binaural hearing
																					Audiologic results	hearing thresholds	Pure Tone Audiometry (PTA)	6 mth	Self-perceived degree of impairment	dizziness	Physical deficit quality of the DHI	Post-Op, 6 wk, and 6 mth
																					Speech recognition	speech hearing	Freiburg numbers and monosyllabic words	6-8 wk, 6 mth	Self-perceived degree of impairment	dizziness	Emotional deficit quality of the DHI	Post-Op, 6 wk, and 6 mth
2020-54	Nevoux, J., Coudert, C., Boulet, M., Czajka, C., Tavernier, L., Daval, M., Ayache, D., Meller, R., Rossetto, S., Papon, J.F. & Deveze, A.	2018	Clin Otolaryngol	Transcutaneous Baha Attract system: Long-term outcomes of the French multicenter study	Jérôme Nevoux	jerome.nevoux@aphp.fr	France	Not stated	Before & After Study	Not stated	7	8-80	51	18.6	Not stated	To evaluate postoperative skin tolerance and magnet strength, auditory benefit, and effects on patient quality of life (QOL) after Baha® Attract implantation	None stated	BAHA	without the BAHA		Audiologic results	hearing thresholds	Pure Tone Audiometry (PTA)						N	Y	N/A	N/A	N	N/A	The authors declared no conflicts of interest with respect to the authorship and/or publication of this article
																					Device benefit	device benefit	Functional gain
																					Auditory benefit	device benefit	Lafon's phonetically balanced lists (SRT)
																					Auditory benefit	device benefit	Lafon's phonetically balanced lists (Thresholds to obtain 100% in Quiet)
																					Binaural hearing in noise	psychoacoustic performance	Binaural squelch test
																					Binaural hearing in noise	psychoacoustic performance	Hirsch auditory test using white noise
																					Binaural hearing in noise	psychoacoustic performance	Squelch test
																					Quality of life	disease-specific quality of life	Abbreviated Profile of Hearing Aid Benefit (APHAB) Global Score	12 mth
																					Hearing disability	hearing disability	Ease of Communication Subscale of the APHAB	12 mth
																					Hearing disability	hearing disability	Reverberation Subscale of the APHAB	12 mth
																					Hearing disability	hearing disability	Background Noise Subscale of the APHAB	12 mth
																					Hearing disability	hearing disability	Aversiveness Subscale of the APHAB	12 mth
																					Quality of life	disease-specific quality of life	Glasgow Health Status Inventory (GHSI)	12 mth
																					Quality of life	disease-specific quality of life	Glasgow Benefit Inventory (GBI)	Post-op ?12mth
																					Postoperative skin tolerance	skin safety	Patient report (parasthesia / dysesthesia)	6 wk, 12 mth
2020-01	Yang, J., Wang, Z., Huang, M., Chai, Y., Jia, H., Wu, Y., Dai, Y., Li, Y., & Wu, H.	2018	Acta Otolaryngol	BoneBridge implantation in patients with single-sided deafness resulting from vestibular schwannoma resection: objective and subjective benefit evaluations	Yun Li	liyun_tougao@163.com	China	01/2017	Before & After Study	Vestibular schwannoma	15		42.7	11.2	1.3 ± 0.9	To assess the subjective and objective benefits of BB implantation at the time of VS resection and to explore the factors affecting its benefits	None stated	MEI	without MEI	1.3 ± 0.9	Hearing in noise	speech in noise	Mandarin Hearing in Noise Test (M-HINT) speech-front condition	6 mth	Use	device use	Daily use frequency	6 mth	N	Y	N/A	N	N	N/A	No potential conflict of interest was reported by the authors
																					Hearing in noise	speech in noise	Mandarin Hearing in Noise Test (M-HINT) speech-aided-side condition	6 mth	Use	device use	Weekly use frequency	6 mth
																									Localisation	Localisation	Sound source localization testing: percent correct test with percent correct test, eight loudspeakers were arrayed with an arc of 360 degrees at 45 degrees apart	6 mth
																									Localisation	Localisation	Sound source localization testing: Source azimuth identification test with 500Hz tone bursts at 65 dB SPL, nine loudspeakers were arrayed with an arc of 180 degrees at 22.5 degrees apart on the frontal and rear planes	6 mth
																									Quality of life	disease-specific quality of life	Abbreviated Profile of Hearing Aid Benefit (APHAB) translated into and validated in Mandarin	6 mth
																									Quality of life	disease-specific quality of life	Ease of Communication Subscale of the APHAB translated into and validated in Mandarin	6 mth
																									Quality of life	disease-specific quality of life	Reverberation Subscale of the APHAB translated into and validated in Mandarin	6 mth
																									Quality of life	disease-specific quality of life	Background Noise Subscale of the APHAB translated into and validated in Mandarin	6 mth
																									Quality of life	disease-specific quality of life	Aversiveness Subscale of the APHAB translated into and validated in Mandarin	6 mth
																									Quality of life	disease-specific quality of life	Bern Benefit in Single-Sided Deafness Questionnaire (BBSS) translated into and validated in Mandarin	6 mth

## Sheet: Studies in systematic reviews
Study ID: As allocated by the original CROSSSD screening spreadsheet	Authors	Year of Publication	Journal	Systematic review title	Corresponding Author	Email of Corresponding Author	Country Study Conducted	Notes
2263 SR	Sprinzl, G. M. & Wolf‐Magele, A.	2016	Clin Otolaryngol	The Bonebridge Bone Conduction Hearing Implant: indication criteria, surgery and a systematic review of the literature	Georg M. Sprinzl	georg.sprinzl@stpoelten.lknoe.at	Austria
199 SR	Blasco, M.A. & Redleaf, M.I.	2014	Otol Neurotol	Cochlear implantation in unilateral sudden deafness improves tinnitus and speech comprehension: meta-analysis and systematic review	Miriam I. Redleaf	mredleaf@uic.edu	USA
2443 SR	Van Zon, A., Peters, J.P., Stegeman, I., Smit, A.L. & Grolman, W.	2015	Otol Neurotol	Cochlear implantation for patients with single-sided deafness or asymmetrical hearing loss: a systematic review of the evidence	Alice van Zon	ENT-research@umcutrecht.nl	The Netherlands
1879 SR	Peters, J.P., Smit, A.L., Stegeman, I. & Grolman, W.	2015	Laryngoscope	Review: Bone conduction devices and contralateral routing of sound systems in single-sided deafness	Jeroen P. M. Peters	ENT-research@umcutrecht.nl	The Netherlands
1101 SR	Kitterick, P.T., Lucas, L. & Smith, S.N.,	2015	Audiol Neurootol	Improving health-related quality of life in single-sided deafness: a systematic review and meta-analysis	Pádraig T. Kitterick	padraig.kitterick@nottingham.ac.uk	UK
1104 SR	Kitterick, P.T., Smith, S.N. & Lucas, L.,	2016	Ear Hear	Hearing Instruments for Unilateral Severe-to-Profound Sensorineural Hearing Loss in Adults: A Systematic Review and Meta-Analysis	Pádraig T. Kitterick	padraig.kitterick@nottingham.ac.uk	UK
668 SR	Kim, G., Ju, H.M., Lee, S.H., Kim, H.S., Kwon, J.A. & Seo, Y.J.	2017	Otol Neurotol	Efficacy of Bone-Anchored Hearing Aids in Single-Sided Deafness: A Systematic Review	Young Joon Seo	okas2000@hanmail.net	South Korea
2524 SR	Wendrich, A.W., Kroese, T.E., Peters, J.P., Cattani, G. & Grolman, W.	2017	Otol Neurotol	Systematic Review on the Trial Period for Bone Conduction Devices in Single-Sided Deafness: Rates and Reasons for Rejection	Anne W. Wendrich	a.w.wendrich@umcutrecht.nl	The Netherlands
267 SR	Cabral Junior, F., Pinna, M. H., Alves, R. D., Malerbi, A. F. & Bento, R. F.	2016	Int Arch Otorhinolaryngol	Cochlear Implantation and Single-sided Deafness: A Systematic Review of the Literature	Francisco Cabral Junior	fcabral@yahoo.com.br	Brazil
2020-222 SR	Peter, N., Liyanage, N., Pfiffner, F., Huber, A. & Kleinjung, T.	2019	Otolaryngol Head Neck Surg	The Influence of Cochlear Implantation on Tinnitus in Patients with Single-Sided Deafness: A Systematic Review	Nicole Peter	Nicole.Peter-Siegrist@usz.ch	Switzerland
2020-260 SR	Magele, A., Schoerg, P., Stanek, B., Gradl, B. & Sprinzl, G.M.	2019	PLoS One	Active transcutaneous bone conduction hearing implants: Systematic review and meta-analysis	Georg Mathias Sprinzl	georg.sprinzl@stpoelten.lknoe.at	Austria
2020-378 SR	Cohen, S.M. & Svirsky, M.A.	2019	Cochlear Implants Int	Duration of unilateral auditory deprivation is associated with reduced speech perception after cochlear implantation: A single-sided deafness study.	Mario A. Svirsky	mario.svirsky@nyumc.org	USA
		Reference		Article code	Screener A Coding	Screener B Coding	Decision
included in at least one of the above SRs	1	Andersen, H.T., Schrøder, S.A. & Bonding, P. Unilateral deafness after acoustic neuroma surgery. Otol Neurotol 2006;27:809–14		48	1	1a	already included (1a)
included in at least one of the above SRs	2	Arndt, S., Aschendorff, A., Laszig, R., Beck, R., Schild, C., Kroeger, S., Ihorst, G. & Wesarg, T.: Comparison of pseudobinaural hearing to real binaural hearing rehabilitation after cochlear implantation in patients with unilateral deafness and tinnitus. Otol Neurotol 2011a;32: 39–47		68	1	1	already included (1)
included in at least one of the above SRs	3	Arndt, S., Laszig, R., Aschendorff, A., et al. (2011b). Unilateral deafness and cochlear implantation: Audiological diagnostic evaluation and outcomes. HNO, 59, 437–446		70	1	1a	already included (1)
included in at least one of the above SRs	4	Barbara M, Biagini M, Lazzarino AI, Monini S: Hearing and quality of life in a south European BAHA population. Acta Otolaryngol 2010; 130: 1040–1047		116	2	4	excluded
included in at least one of the above SRs	6	Battista, R. A., Mullins, K., Wiet, R. M., et al. (2013). Sound localization in unilateral deafness with the Baha or TransEar device. JAMA Otolaryngol Head Neck Surg, 139, 64–70		130	2	7	excluded
included in at least one of the above SRs	9	Bosman, A. J., Hol, M. K., Snik, A. F., et al. (2003). Bone-anchored hearing aids in unilateral inner ear deafness. Acta Otolaryngol, 123, 258–260		217	1	1	already included (1)
included in at least one of the above SRs	10	Buechner A, Brendel M, Lesinski-Schiedat A, et al. Cochlear implantation in unilateral deaf subjects associated with ipsilateral tinnitus. Otol Neurotol 2010;31(9):1381–1385		258	1	1a	already included (1a)
included in at least one of the above SRs	12	Cardieux JH, Firszt JB, Reeder RM. Cochlear implantation in nontraditional candidates: preliminary results in adolescents with asymmetric hearing loss. Otol Neurotol 2013;34(3):408–415		268	5	5	excluded
included in at least one of the above SRs	14	Christensen L, Richter GT, Dornhoffer JL. Update on bone-anchored hearing aids in pediatric patients with profound unilateral sensorineural hearing loss. Arch Otolaryngol Head Neck Surg 2010;136:175–7		340	5	5	excluded
included in at least one of the above SRs	22	Finbow J, Bance M, Aiken S, Gulliver M, Verge J, Caissie R. A Comparison between wireless CROS and bone-anchored hearing devices for single-sided deafness: a pilot study. Otol Neurotol 2015;36:819–25.		385	2	1	already included (1a)
included in at least one of the above SRs	17	Desmet J, Bouzegta R, Hofkens A, et al. Clinical need for a Baha trial in patients with single-sided sensorineural deafness. Analysis of a Baha database of 196 patients. Eur Arch Otorhinolaryngol 2012;269:799–805.		494	3	3	excluded
included in at least one of the above SRs	18	Desmet J, Wouters K, De Bodt M, Van de Heyning P. Comparison of 2 implantable bone conduction devices in patients with singlesided deafness using a daily alternating method. Otol Neurotol 2012;33:1018–26.		495	1	1	already included (1)
included in at least one of the above SRs	19	Doshi J, Banga R, Child A, et al. Quality-of-life outcomes after bone-anchored hearing device surgery in children with single-sided sensorineural deafness. Otol Neurotol 2013;34:100–3.		532	5	5	excluded
included in at least one of the above SRs	20	Dumper J, Hodgetts B, Liu R, Brandner N: Indications for bone-anchored hearing aids: a functional outcomes study. J Otolaryngol Head Neck Surg 2009; 38: 96–105.		555	2	7	excluded
included in at least one of the above SRs	21	Faber HT, Kievit H, de Wolf MJF, Cremers CWRJ, Snik AFM, Hol MKS. Analysis of factors predicting the success of the bone conduction device headband trial in patients with single sided deafness. Arch Otolaryngol Head Neck Surg 2012;138: 1129–35.		597	7	7	excluded
included in at least one of the above SRs	24	Firszt JB, Holden LK, Reeder RM, Waltzman SB, Arndt S. Auditory abilities after cochlear implantation in adults with unilateral deafness: a pilot study. Otol Neurotol 2012; 33:1339-46.		624	1	1	already included (1)
included in at least one of the above SRs	23	Firszt JB, Holden LK, Reeder RM, Cowdrey L, King S. Cochlear implantation in adults with asymmetric hearing loss. Ear Hear 2012;33(4):521–533		625	4	4	excluded
included in at least one of the above SRs	26	Gluth MB, Eager KM, Eikelboom RH, Atlas MD: Long-term benefit perception, complications, and device malfunction rate of bone-anchored hearing aid implantation for profound unilateral sensorineural hearing loss. Otol Neurotol 2010; 31: 1427–1434.		704	1	1	already included (1)
included in at least one of the above SRs	27	Grantham, D. W., Ashmead, D. H., Haynes, D. S., et al. (2012). Horizontal plane localization in single-sided deaf adults fitted with a bone-anchored hearing aid (Baha). Ear Hear, 33, 595–603.		732	2	1	already included (1)
included in at least one of the above SRs	28	Hansen, M. R., Gantz, B. J., Dunn, C. (2013). Outcomes after cochlear implantation for patients with single-sided deafness, including those with recalcitrant Ménière’s disease. Otol Neurotol, 34, 1681–1687.		769	1	4	excluded
included in at least one of the above SRs	29	Hassepass F, Aschendorff A, Wesarg T, et al. Unilateral deafness in children: audiologic and subjective assessment of hearing ability after cochlear implantation. Otol Neurotol 2013;34:53Y60.		780	5	5	excluded
included in at least one of the above SRs	30	Hassepass F, Schild C, Aschendorff A, et al. Clinical outcome after cochlear implantation in patients with unilateral hearing loss due to labyrinthitis ossificans. Otol Neurotol 2013;34:1278Y83.		783	7	7	excluded
included in at least one of the above SRs	33	Hol MKS, Bosman AJ, Snik AFM, Mylanus EAM, Cremers CWRJ. Bone anchored hearing aids in unilateral inner ear deafness: an evaluation of audiometric and patient outcome measurements. Otol Neurotol 2005;26: 999–1006.		835	1	1a	already included (1a)
included in at least one of the above SRs	34	Hol MKS, Kunst SJW, Snik AFM, Cremers CWRJ. Pilot study on the effectiveness of the conventional CROS, the transcranial CROS and the BAHA transcranial CROS in adults with unilateral inner ear deafness. Eur Arch Otorhinolaryngol 2010;267:889–896.		836	1	1a	already included (1a)
included in at least one of the above SRs	32	Hol MK, Kunst SJ, Snik AF, et al. Bone-anchored hearing aids in patients with acquired and congenital unilateral inner ear deafness (Baha CROS): clinical evaluation of 56 cases. Ann Otol Rhinol Laryngol 2010;119:447–54		839	1	1a	already included (1a)
included in at least one of the above SRs	36	House JW, Kutz JW Jr, Chung J, Fisher LM: Bone-anchored hearing aid subjective benefit for unilateral deafness. Laryngoscope 2010; 120: 601–607.		863	2	7	excluded
included in at least one of the above SRs	39	Jacob, R., Stelzig, Y., Nopp, P., et al. (2011). Audiological results with cochlear implants for single-sided deafness. HNO, 59, 453–460.		992	1	1	already included (1)
included in at least one of the above SRs	41	Kompis M, Pfiffner F, Krebs M, Caversaccio M-D. Factors influencing the decision for Baha in unilateral deafness: The Bern benefit in single-sided deafness questionnaire. Adv Otorhinolaryngol 2011;71:103–11.		1121	1	4	excluded
included in at least one of the above SRs	44	Manrique M., Sanhueza I., Manrique R. et al. (2014) A new bone conduction implant: surgical technique and results. Otol. Neurotol. 35, 216–220		1332	7	7	excluded
included in at least one of the above SRs	45	Mertens G, Kleine Punte A, De Ridder D, Van de Heyning P. Tinnitus in a single-sided deaf ear reduces speech reception in the nontinnitus ear. Otol Neurotol 2013;34(4):662–666		1430	2	1	already included (1)
included in at least one of the above SRs	48	Moore BCJ, Popelka GR: Preliminary comparison of bone-anchored hearing instruments and a dental device as treatments for unilateral hearing loss. Int J Audiol 2013; 52: 678–686.		1477	2	1	already included (1)
included in at least one of the above SRs	49	Murray M, Miller R, Hujoel P, Popelka GR: Long-term safety and benefit of a new intraoral device for single-sided deafness. Otol Neurotol 2011; 32: 1262–1269.		1513	2	1	already included (1)
included in at least one of the above SRs	50	Newman CW, Sandridge SA, Wodzisz LM. Longitudinal benefit from and satisfaction with the Baha system for patients with acquired unilateral sensorineural hearing loss. Otol Neurotol 2008;29:1123–31.		1735	1	1	already included (1)
included in at least one of the above SRs	51	Newman, C. W., Sandridge, S. A., Oswald, L. M. (2010). Relationship between expectations and satisfaction for Baha implant system in patients with single-sided deafness. Semin Hear, 31, 15–27.		1736	1	1	already included (1)
included in at least one of the above SRs	55	Oeding K, Valente M, Kerckhoff J: Effectiveness of the directional microphone in the BAHA ® Divino TM . J Am Acad Audiol 2010; 21: 546–557.		1806	2	1	already included (1)
included in at least one of the above SRs	56	Pai I, Kelleher C, Nunn T, Pathak N, Jindal M, O’Connor AF, Jiang D: Outcome of bone-anchored hearing aids for single-sided deafness: a prospective study. Acta Otolaryngol 2012; 132: 751–755.		1842	2	1	already included (1)
included in at least one of the above SRs	57	Pennings RJE, Gulliver M, Morris DP. The importance of an extended preoperative trial of BAHA in unilateral sensorineural hearing loss: A prospective cohort study. Clin Otolaryngol 2011;36:442–9.		1872	2	3	excluded
included in at least one of the above SRs	58	Pfiffner F, Kompis M, Flynn M, Asnes K, Arnold A, Stieger C. Benefits of low-frequency attenuation of baha in single-sided sensorineural deafness. Ear Hear 2011;32:40–5.		1883	2	1	already included (1)
included in at least one of the above SRs	59	Plontke S.K., Radetzki F., Seiwerth I. et al. (2014) Individual computer-assisted 3D planning for surgical placement of a new bone conduction hearing device. Otol. Neurotol. 35, 1251–1257		1902	3	3	excluded
included in at least one of the above SRs	40	Kleine Punte A, De Ridder D, Van de Heyning P. On the necessity of full length electrical cochlear stimulation to suppress severe tinnitus in single-sided deafness. Hear Res 2013;295:24Y9		1940	2	1	already included (1)
included in at least one of the above SRs	60	Punte, A. K., Vermeire, K., Hofkens, A., et al. (2011). Cochlear implantation as a durable tinnitus treatment in single-sided deafness. Cochlear Implants Int, 12(Suppl 1), S26–S29.		1941	2	1	already included (1)
included in at least one of the above SRs	53	Niparko JK, Cox KM, Lustig LR: Comparison of the bone anchored hearing aid implantable hearing device with contralateral routing of offside signal amplification in the rehabilitation of unilateral deafness. Otol Neurotol 2003; 24: 73–78.		1967	1	4	excluded
included in at least one of the above SRs	62	Ramos Á, Polo R, Masgoret E, et al. Cochlear implant in patients with sudden unilateral sensorineural hearing loss and associated tinnitus. Acta Otorrinolaringol Esp 2012;63(1):15–20		1967	1	4	excluded
included in at least one of the above SRs	64	Saliba I, Nader ME, El Fata F, Leroux T: Bone anchored hearing aid in single sided deafness: outcome in right-handed patients. Auris Nasus Larynx 2011; 38: 570–576.		2069	1	1	already included (1)
included in at least one of the above SRs	52	Nicolas S, Mohamed A, Yoann P, et al. Long-term benefit and sound localization in patients with single-sided deafness rehabilitated with an osseointegrated bone-conduction device. Otol Neurotol 2013;34:111–4.		2090	1	4	excluded
included in at least one of the above SRs	67	Siau D, Dhillon B, Andrews R, Green KMJ. Bone-anchored hearing aids and unilateral sensorineural hearing loss: Why do patients reject them? J Laryngol Otol 2015;129:321–5.		2177	7	7	excluded
included in at least one of the above SRs	72	Steinmetz C., Mader I., Arndt S. et al. (2014) MRI artefacts after Bonebridge implantation. Eur. Arch.Otorhinolaryngol. 271, 2079–2082		2275	3	3	excluded
included in at least one of the above SRs	73	Stelzig Y, Jacob R,Mueller J. Preliminary speech recognition results after cochlear implantation in patients with unilateral hearing loss: a case series. J Med Case Reports 2011;5(5):343		2276	7	7	excluded
included in at least one of the above SRs	74	Tavora-Vieira D, Boisvert I, McMahon CM, Maric V, Rajan GP: Successful outcomes of cochlear implantation in long-term unilateral deafness: brain plasticity? Neuroreport 2013;24: 724–729.		2332	2	1	already included (1)
included in at least one of the above SRs	76	Távora-Vieira D, Marino R, Krishnaswamy J, Kuthbutheen J, Rajan GP. Cochlear implantation for unilateral deafness with and without tinnitus: a case series. Laryngoscope 2013;123(5):1251–1255		2334	7	7	excluded
included in at least one of the above SRs	75	Távora-Vieira D, Marino R, Acharya A, Rajan GP. The impact of cochlear implantation on speech understanding, subjective hearing hearing performance, and tinnitus perception in patients with unilateral severe to profound hearing loss. Otol Neurotol 2015;36(3): 430–436		2335	1	1	already included (1)
included in at least one of the above SRs	78	Van de Heyning P, Vermeire K, Diebl M, Nopp P, Anderson I, De Ridder D. Incapacitating unilateral tinnitus in single-sided deafness treated by cochlear implantation. Ann Otol Rhinol Laryngol 2008; 117:645Y52.		2435	1	1	excluded
included in at least one of the above SRs	79	Vermeire K, Van de Heyning P. Binaural hearing after cochlear implantation in subjects with unilateral sensorineural deafness and tinnitus. Audiol Neurootol 2009;14(3):163–171		2455	1	4	excluded
included in at least one of the above SRs	81	Wazen, J. J., Ghossaini, S. N., Spitzer, J. B., et al. (2005). Localization by unilateral BAHA users. Otolaryngol Head Neck Surg, 132, 928–932		2504	1	1	already included (1)
included in at least one of the above SRs	80	Wazen JJ, Spitzer JB, Ghossaini SN, Fayad JN, Niparko JK, Cox K, Brackmann DE, Soli SD: Transcranial contralateral cochlear stimulation in unilateral deafness. Otolaryngol Head Neck Surg 2003; 129: 248–254.		2506	2	1	already included (1)
included in at least one of the above SRs	82	Weber, B. A., Roush, J., McElveen, J. T., Jr. (1992). Application of an implantable bone conduction hearing device to patients with unilateral sensorineural hearing loss. Laryngoscope, 102, 538–542.		2510	2	1	already included (1)
included in at least one of the above SRs	83	Wesarg, T., Aschendorff, A., Laszig, R., et al. (2013). Comparison of speech discrimination in noise and directional hearing with 2 different sound processors of a bone-anchored hearing system in adults with unilateral severe or profound sensorineural hearing loss. Otol Neurotol, 34, 1064–1070.		2527	1	1a	already included (1a)
included in at least one of the above SRs	85	Yuen HW, Bodmer D, Smilsky K, Nedzelski JM, Chen JM. Management of single-sided deafness with the bone-anchored hearing aid. Otolaryngol Head Neck Surg 2009;141:16–23.		2582	7	7	excluded
included in at least one of the above SRs	86-2020	Ta´vora-Vieira D, Marino R, Acharya A, et al. The impact of cochlear implantation on speech understanding, subjective hearing performance, and tinnitus perception in patients with unilateral severe to profound hearing loss. Otol Neurotol. 2015;36:430-436.		2335	1	1	already included (1)
included in at least one of the above SRs	87-2020	Jacob R, Stelzig Y, Nopp P, et al. Audiological results with cochlear implant in unilateral deafness. HNO. 2011;59:453-460.		992	1	1	already included (1)
included in at least one of the above SRs	88-2020	Seo YJ, Kim HJ, Moon IS, et al. Changes in tinnitus after middle ear implant surgery: comparisons with the cochlear implant. Ear Hear. 2015;36:705-709.		2141	4	4	excluded
	89-2020	Finke M, Bo¨nitz H, Lyxell B, et al. Cochlear implant effectiveness in postlingual single-sided deaf individuals: what’s the point? Int J Audiol. 2017;56:417-423. e154-e160.		N/A	3	3	exclude
included in at least one of the above SRs	90-2020	Ramos A, Polo R, Masgoret E, et al. Cochlear implant in patients with sudden unilateral sensorineural hearing loss and associated tinnitus. Acta Otorrinolaringol Esp. 2012;63:15-20		1967	4	4	excluded
included in at least one of the above SRs	91-2020	Punte AK, Vermeire K, Hofkens A, et al. Cochlear implantation as a durable tinnitus treatment in single-sided deafness. Cochlear Implants Int. 2011;12:S26-S29		1941	1	1	already included (1)
included in at least one of the above SRs	92-2020	Holder JT, O’Connell B, Hedley-Williams A, et al. Cochlear implantation for single-sided deafness and tinnitus suppression. Am J Otolaryngol. 2017;38:226-229		844	1	1	already included (1)
included in at least one of the above SRs	93-2020	Sladen DP, Frisch CD, Carlson ML, et al. Cochlear implantation for single-sided deafness: a multicenter study. Laryngoscope. 2017;127:223-228		2215	1a	1a	already included (1a)
included in at least one of the above SRs	94-2020	Buechner A, Brendel M, Lesinski-Schiedat A, et al. Cochlear implantation in unilateral deaf subjects associated with ipsilateral tinnitus. Otol Neurotol. 2010;31:1381-1385		258	1a	1a	already included (1a)
included in at least one of the above SRs	95-2020	Macı´as AR, Gonzalez JCF, Manrique M, et al. Cochlear implants as a treatment option for unilateral hearing loss, severe tinnitus and hyperacusis. Audiol Neurotol. 2015;20:60-66		1971	4	4	excluded
included in at least one of the above SRs	96-2020	Arndt S, Aschendorff A, Laszig R, et al. Comparison of pseudobinaural hearing to real binaural hearing rehabilitation after cochlear implantation in patients with unilateral deafness and tinnitus. Otol Neurotol. 2011;32:39-47		68	1	1	already included (1)
included in at least one of the above SRs	97-2020	Dillon MT, Buss E, Rooth MA, et al. Effect of cochlear implantation on quality of life in adults with unilateral hearing loss. Audiol Neurootol. 2017;22:259-271		516	1a	1a	already included (1a)
	98-2020	Friedmann DR, Ahmed OH, McMenomey SO, et al. Single sided deafness cochlear implantation: candidacy, evaluation, and outcomes in children and adults. Otol Neurotol. 2016;37: e154-e160		N/A	7	7	exclude
included in at least one of the above SRs	99-2020	Härkönen, K, Kivekas I, Rautiainen M, et al. Single-sided deafness: the effect of cochlear implantation on quality of life, quality of hearing, and working performance. ORL J Otorhinolaryngol Relat Spec. 2015;77:339-345		733	1	1	already included (1)
	100-2020	Kitoh R, Moteki H, Nishio S, et al. The effects of cochlear implantation in Japanese single-sided deafness patients: five case reports. Acta Otolaryngol. 2016;136:460-464		N/A	1	1	include
	101-2020	Ahmed MF, Khater A. Tinnitus suppression after cochlear implantation in patients with single-sided deafness. Egypt J Otolaryngol. 2017;33:61		N/A	1	1	include
included in at least one of the above SRs	102-2020	Arts RA, George EL, Janssen M, et al. Tinnitus suppression by intracochlear electrical stimulation in single sided deafness—a prospective clinical trial: follow-up. PLoS One. 2016;11: e0153131		83	4	4	excluded
	103-2020	Eberhard K.E., Olsen S.O., Miyazaki H., Bille M., Caye-Thomasen P. Objective and Subjective Outcome of a New Transcutaneous Bone Conduction Hearing Device: Half-year Follow-up of the First 12 Nordic Implantations. Otology & neurotology: official publication of the American Otological Society, American Neurotology Society and European Academy of Otology and Neurotology. 2016; 37(3):267–75		N/A	7	7	exclude
	104-2020	Lassaletta L., Calvino M., Zernotti M., Gavilan J. Postoperative pain in patients undergoing a transcutaneous active bone conduction implant (Bonebridge). European archives of oto-rhino-laryngology. 2016; 273(12):4103–10		N/A	4	4	exclude
	105-2020	Riss D., Arnoldner C., Baumgartner W.D., Blineder M., Flak S., Bachner A., et al. Indication criteria and outcomes with the Bonebridge transcutaneous bone-conduction implant. The Laryngoscope. 2014; 124 (12):2802–6. https://doi.org/10.1002/lary.24832		N/A	7	7	exclude
included in at least one of the above SRs	106-2020	Friedmann, D.R., Ahmed, O.H., McMenomey, S.O., Shapiro, W.H., Waltzman, S.B., Roland, J.T., Jr. 2016. Single-sided deaf- ness cochlear implantation: candidacy, evaluation, and out- comes in children and adults. Otology & Neurotology, 7(2): e154–e160		98-2020	7	7	excluded
included in at least one of the above SRs	107-2020	Arndt, S., Aschendorff, A., Laszig, R., Beck, R., Schild, C., Kroeger, S., et al. 2011. Comparison of pseudobinaural hearing to real binaural hearing rehabilitation after cochlear implantation in patients with unilateral deafness and tinnitus. Otology & Neurotology, 32(1): 39–47		68	1	1	already included (1)
	108-2020	Arndt, S., Laszig, R., Aschendorff, A., Schild, C., Beck, R., Kroeger, S., et al. 2011. The University of Freiburg asymmetric hearing loss study. Audiology and Neuro-Otology, 16(suppl 1): 3–25		N/A	7	7	exclude
included in at least one of the above SRs	109-2020	Hansen, M.R., Gantz, B.J., Dunn, C. 2013. Outcomes after cochlear implantation for patients with single-sided deafness, including those with recalcitrant Meniere’s disease. Otology & Neurotology, 34(9): 1681–1687		769	4	4	excluded
	110-2020	Rahne, T., Plontke, S.K. 2016. Functional result after cochlear implantation in children and adults with single-sided deafness. Otology & Neurotology, 37(9):e332–e340		N/A	7	7	exclude
included in at least one of the above SRs	111-2020	Stelzig, Y., Jacob, R., Mueller, J. 2011. Preliminary speech recognition results after cochlear implantation in patients with unilateral hearing loss: a case series. Journal of Medical Case Reports, 5: 343		2276	7	7	excluded
included in at least one of the above SRs	112-2020	Kitoh, R., Moteki, H., Nishio, S., Shinden, S., Kanzaki, S., Iwasaki, S., et al. 2016. The effects of cochlear implantation in Japanese single- sided deafness patients: five case reports. Acta Otolaryngology, 136(5):460–464		100-2020	1	1	include
	113-2020	Aschendorff, A., Arndt, S., Laszig, R., Wesarg, T., Hassepass, F., Beck, R. 2017. Treatment and auditory rehabilitation of intra- labyrinthine schwannoma by means of cochlear implants: English version. HNO, 65(Suppl 1): 46–51		N/A	7	7	exclude
				CROSSSD Number	Initial Screening Decision Code	Full Text Screening Decision	Screener A Coding	Screener B Coding	Abstract
included in at least one of the above SRs	5	Barbara M., Perotti M., Gioia B. et al. (2013) Transcutaneous boneconduction hearing device: audiological and surgical aspects in a first series of patients with mixed hearing loss. Acta Otolaryngol. 133, 1058–1064		none	Not retrieved by CROSSSD search	Not retrieved by CROSSSD search	4	4	Conclusions: The Bonebridge(®) (BB) transcutaneous bone conductive implant (BCI) may overcome some of the issues related to a percutaneous BCI, such as management of the external screw, delayed activation or possible skin complications. Moreover, it has been shown to enable a functional outcome similar to percutaneous BCI in both conductive and mixed types of hearing loss. Objectives: To obtain c…
included in at least one of the above SRs	7	Baumgartner W., Ernst A., Etschmaier K. et al. (2014) Long-term safety and effectiveness of the Bonebridge Bone Conduction Implant System in adults. In: 13th International Conference on Cochlear Implants and Other Implantable Auditory Technologies, Munich, Germany		none	Not retrieved by CROSSSD search	Not retrieved by CROSSSD search	7	7	Not available
included in at least one of the above SRs	8	Baumgartner W.D., B€oheim K., Hamzavi J. et al. (2014) Safety and performance of the Bonebridge Bone Conduction Implant System in children and adolescents. In: 13th International Conference on Cochlear Implants and Other Implantable Auditory Technologies, Munich, Germany		none	Not retrieved by CROSSSD search	Not retrieved by CROSSSD search	7	7	Not available
included in at least one of the above SRs	11	Canis M., Ihler F., Blum J. et al. (2013) CT-assisted navigation for retrosigmoidal implantation of the Bonebridge. HNO. 61, 1038–1044		none	Not retrieved by CROSSSD search	Not retrieved by CROSSSD search	3	3	The Bonebridge is an active bone conduction implant (BCI). However, many of these patients present with a radical cavity as a result of previous surgery. In these cases, the implant should not be introduced into the mastoid region, but rather via a retrosigmoid approach to maintain separation from the pathological alteration. To ensure the best possible acoustic transduction, the Bone Conduction-…
included in at least one of the above SRs	13	Cho B., Matsumoto N., Mori M. et al. (2014) Image-guided placement of the Bonebridge without surgical navigation equipment. Int. J. Comput. Assist. Radiol. Surg. 9, 845–855		none	Not retrieved by CROSSSD search	Not retrieved by CROSSSD search	3	3	Purpose: Most of the current Bonebridge surgeries undergo preoperative simulation planning in a computer. However, surgeons usually use the landmarks on the bone surface to determine the location where to implant the device, using the simulation image in the computer only as a reference (conventional method). We developed an image-guided method for precisely replicating simulation surgery upon pe…
included in at least one of the above SRs	15	Claros P., Diouf M.S. & Claros A. (2012) Setting up a “Bonebridge”. Rev. Laryngol. Otol. Rhinol. (Bord). 133, 217–220		none	Not retrieved by CROSSSD search	Not retrieved by CROSSSD search	5	5	Hearing rehabilitation after bilateral radical mastoidectomy has different options. The Bonebridge is a new type of middle ear implant bone conduction. It leaves the external ear canal opened and offers acoustic and aesthetic advantages that make it a new alternative of choice. We report our first case of Bonebridge implanted on a 17 years old patient. He had bilateral conductive hearing loss sec…
included in at least one of the above SRs	16	de Wolf M.J., Hol M.K., Huygen P.L. et al. (2008) Nijmegen results with application of a bone-anchored hearing aid in children: simplified surgical technique. Ann. Otol. Rhinol. Laryngol. 117, 805–814		none	Not retrieved by CROSSSD search	Not retrieved by CROSSSD search	5	5	Objectives: A retrospective analysis was performed to evaluate the clinical outcome of percutaneous bone-anchored hearing aid (BAHA) application in children with the outcome measures of fixture loss and skin reactions. Methods: An analysis was done of 93 of the 101 children 16 years of age or younger who underwent the simplified Nijmegen surgical technique between January 1994 and July 2007. Resu…
included in at least one of the above SRs	25	Güldner C., Heinrichs J., Weiß R. et al. (2013) Visualisation of the Bonebridge by means of CT and CBCT. Eur. J. Med. Res. 18, 30		none	Not retrieved by CROSSSD search	Not retrieved by CROSSSD search	3	3	Background: With the Bonebridge, a new bone-anchored hearing aid has been available since March 2012. The objective of the study was to analyse the visualisation of the implant itself as well as its impact on the representation of the bony structures of the petrosal bone in CT, MRI and cone beam CT (CBCT). Methods: The Bonebridge was implanted unilaterally in two completely prepared human heads. …
included in at least one of the above SRs	31	Hempel J.M. (2013) Bonebridge bei Atresie (CAA). Presented at 1 Jahr Bonebridge, Frankfurt, Germany		none	Not retrieved by CROSSSD search	Not retrieved by CROSSSD search	7	7	Not available
included in at least one of the above SRs	35	Honeder C. (2014) Evaluation of the MED-EL Bonebridge in single sided deafness using a multisource noise field. Presented at 13th International Conference on Cochlear Implants and Other Implantable Auditory Technologies, Munich, Germany		none	Not retrieved by CROSSSD search	Not retrieved by CROSSSD search	7	7	Not available
included in at least one of the above SRs	37	Huber A.M., Sim J.H., Xie Y.Z. et al. (2013) The Bonebridge: preclinical evaluation of a new transcutaneously-activated bone anchored hearing device. Hear. Res. 301, 93–99		none	Not retrieved by CROSSSD search	Not retrieved by CROSSSD search	3	3	Objectives: To assess the functional performance of the Bonebridge (BB, MED-EL), a newly-designed transcutaneous bone conduction implant that allows the skin to remain intact and to compare it with the current clinical model of choice, a percutaneous bone conduction implant (BAHA BP100, Cochlear Bone Anchored Solutions AG). Materials and methods: The devices were compared using two methods: (1) M…
included in at least one of the above SRs	38	Ihler F., Volbers L., Blum J. et al. (2014) Preliminary functional results and quality of life after implantation of a new bone conduction hearing device in patients with conductive and mixed hearing loss. [Miscellaneous Article]. Otol. Neurotol. 35, 211–215		none	Not retrieved by CROSSSD search	Not retrieved by CROSSSD search	4	4	Not available
included in at least one of the above SRs	42	Lassaletta L., Sanchez-Cuadrado I., Mu~noz E. et al. (2014) Retrosigmoid implantation of an active bone conduction stimulator in a patient with chronic otitis media. Auris Nasus Larynx 41, 84–87		none	Not retrieved by CROSSSD search	Not retrieved by CROSSSD search	4	4	Percutaneous bone conduction implants are widely used in patients with conductive and mixed hearing loss with no benefit from conventional air conduction hearing aids. These devices have several complications including skin reaction, wound infection, growth of skin over the abutment, and implant extrusion. We describe a case of a transcutaneous bone conduction implantation (Bonebridge, Med-el) in…
included in at least one of the above SRs	43	Lin LM, Bowditch S, Anderson MJ, May B, Cox KM, Niparko JM. Amplification in the rehabilitation of unilateral deafness: Speech in noise and directional hearing effects with bone-anchored hearing and contralateral routing of signal amplification. Otol Neurotol 2006;27:172–182.		none	Not retrieved by CROSSSD search	Not retrieved by CROSSSD search	1a	1a	Objective: Vibromechanical stimulation with a semi-implantable bone conductor (Entific BAHA device) overcomes some of the head-shadow effects in unilateral deafness. What specific rehabilitative benefits are observed when the functional ear exhibits normal hearing versus moderate sensorineural hearing loss (SNHL)? Design: The authors conducted a prospective trial of subjects with unilateral deafn…
included in at least one of the above SRs	46	Mertens G., Desmet J., Snik A.F. et al. (2014) An experimental objective method to determine maximum output and dynamic range of an active bone conduction implant: the Bonebridge. Otol. Neurotol. 35, 1126–1130		none	Not retrieved by CROSSSD search	Not retrieved by CROSSSD search	4	4	Introduction Recently, a new active bone conduction implant, the Bonebridge, was introduced. This transcutaneous device is proposed as an alternative to previous percutaneous systems. The current study aims to determine the maximum output (MO) of the Bonebridge by making use of Bonebridge-generated sound pressure levels in the occluded ear canal of the unaided ear. Methodology The test setup cons…
included in at least one of the above SRs	47	Mlynski R., Thoemes S., Shehata-Dieler W. et al. (2013) Wurzburger Erfahrungen – Bonebridge. Presented at 1 Jahr Bonebridge, Frankfurt, Germany		none	Not retrieved by CROSSSD search	Not retrieved by CROSSSD search	7	7	Not available
included in at least one of the above SRs	54	Nospes S., Mann W. & Keilmann A. (2013) [Magnetic resonance imaging in patients with magnetic hearing implants: overview and procedural management.]. Radiologe 53, 1026–1032		none	Not retrieved by CROSSSD search	Not retrieved by CROSSSD search	3	3	Every year in Germany approximately 3,500 patients receive a cochlear implant or other hearing implants with an implantable magnet. At the same time more and more patients are examined by magnetic resonance imaging (MRI). For the indications and execution of this imaging modality a number of restrictions and safety measures have to be considered.This article is based on the restrictions of the ma…
included in at least one of the above SRs	61	Rader T., Weissgerber T., Stoever T. et al. (2013) Bone Conduction Implant Bonebridge – Performance in speech perception and directional hearing. Presented at 11th European Symposium on Paediatric Cochlear Implantation, Istanbul, Turkey		none	Not retrieved by CROSSSD search	Not retrieved by CROSSSD search	7	7	Not available
included in at least one of the above SRs	63	Salcher R.B., Gerdes T., Giere T. et al. (2014) An active bone conduction implant in patients with single-sided deafness. Presented at 13th International Conference on Cochlear Implants and Other Auditory Technologies, Munich, Germany		none	Not retrieved by CROSSSD search	Not retrieved by CROSSSD search	7	7	Not available
included in at least one of the above SRs	65	Schnabl J., Wolf-Magele A., Pok S.M. et al. (2014) Intraoperative measurement for a new transcutaneous bone conduction hearing implant. Otol. Neurotol. 35, 1242–1247		none	Not retrieved by CROSSSD search	Not retrieved by CROSSSD search	4	4	OBJECTIVE: To investigate the possibility of using a modified reverse transfer function (RTF) measurement intraoperatively during surgery of a new transcutaneous bone conduction hearing implant to evaluate the status of the device. METHODS: Tests were performed on a cadaver skull (preclinically) and two conductive hearing loss patients implanted with a new transcutaneous bone conduction implant. …
included in at least one of the above SRs	66	Schwab B., Maier H., Salcher R.B. et al. (2013) Hannover experience with the Bonebridge. Presented at 1 Jahr Bonebridge, Frankfurt, Germany		none	Not retrieved by CROSSSD search	Not retrieved by CROSSSD search	7	7	Not available
included in at least one of the above SRs	68	Skarzynski H., Porowski M., Mrowka M. et al. (2014) Bonebridge in adult patients with congenital and acquired hearing loss – First experiences. Presented at 13th International Conference on Cochlear Implants and Other Auditory Technologies, Munich, Germany		none	Not retrieved by CROSSSD search	Not retrieved by CROSSSD search	7	7	Not available
included in at least one of the above SRs	69	Sprinzl G., Lenarz T., Ernst A. et al. (2013) First European multicenter results with a new transcutaneous bone conduction hearing implant system: short-term safety and efficacy. Otol. Neurotol. 34, 1076–1083		none	Not retrieved by CROSSSD search	Not retrieved by CROSSSD search	4	4	Objective To investigate safety and efficacy of a new transcutaneous bone conduction hearing implant, over a 3-month follow-up period. Study Design Prospective, single-subject repeated-measures design in which each subject serves as his/her own control. Setting Departments of Otolaryngology at 4 hospitals in Germany and Austria. Patients Subjects were 12 German-speaking adults who suffered from c…
included in at least one of the above SRs	70	Sprinzl G., Lenarz T., Ernst A. et al. (2013, April) The Bonebridge new transcutaneous Bone Conduction Hearing Implant: Safety and effectiveness data at 12 to 18 months device use. Presented at 2nd Meeting of the European Academy of Otorhinolaryngology and Head and Neck Surgery, Nice, France		none	Not retrieved by CROSSSD search	Not retrieved by CROSSSD search	7	7	Not available
included in at least one of the above SRs	71	Stöver T., Leinung M. & Rader T. (2013) Frankfurter Erfahrungen – Bonebridge. Presented at 1 Jahr Bonebridge, Frankfurt, Germany		none	Not retrieved by CROSSSD search	Not retrieved by CROSSSD search	7	7	Not available
included in at least one of the above SRs	77	Tsang W.S., Yu J.K., Bhatia K.S. et al. (2013) The Bonebridge semiimplantable bone conduction hearing device: experience in an Asian patient. J. Laryngol. Otol. 127, 1214–1221		none	Not retrieved by CROSSSD search	Not retrieved by CROSSSD search	7	7	For over three decades, bone conduction hearing aids have been changing the lives of patients with impaired hearing. The size, appearance and fitting discomfort of early generations of bone conduction hearing aids made them unpopular. The advent of bone-anchored hearing aids in the 1970s offered patients improved sound quality and fitting comfort, due to the application of osseointegration. Howev…
included in at least one of the above SRs	84	Wimmer W., Gerber N., Guignard J. et al. (2014) Topographic bone thickness maps for Bonebridge implantations. Eur. Arch. Otorhinolaryngol. 272, 1651–1658		none	Not retrieved by CROSSSD search	Not retrieved by CROSSSD search	3	3	Bonebridge™ (BB) implantation relies on optimal anchoring of the bone-conduction implant in the temporal bone. Preoperative position planning has to account for the available bone thickness minimizing unwanted interference with underlying anatomical structures. This study describes the first clinical experience with a planning method based on topographic bone thickness maps (TBTM) for presigmoid …
included in at least one of the above SRs	89-2020	Finke M, Bönitz, H, Lyxell B, et al. Cochlear implant effectiveness in postlingual single-sided deaf individuals: what’s the point? Int J Audiol. 2017;56:417-423. e154-e160		none	Not retrieved by CROSSSD search	Not retrieved by CROSSSD search	3	3	OBJECTIVES: By extending the indication criteria for cochlear implants (CI), the population of CI candidates increased in age, as well as range and type of hearing loss. This qualitative study identified factors that contributed to seek CI treatment in single-sided deaf individuals and gained insights how single-sided deafness (SSD) and hearing with a CI affect their lives. DESIGN: An open-ended …
included in at least one of the above SRs	98-2020	Friedmann DR, Ahmed OH, McMenomey SO, et al. Single sided deafness cochlear implantation: candidacy, evaluation, and outcomes in children and adults. Otol Neurotol. 2016;37: e154-e160		none	Not retrieved by CROSSSD search	Not retrieved by CROSSSD search	7	7	OBJECTIVES: Although there are various available treatment options for unilateral severe-to-profound hearing loss, these options do not provide the benefits of binaural hearing since sound is directed from the poorer ear to the better ear. The purpose of this investigation was to review our center's experience with cochlear implantation in such patients in providing improved auditory benefits and…
included in at least one of the above SRs	100-2020	Kitoh R, Moteki H, Nishio S, et al. The effects of cochlear implantation in Japanese single-sided deafness patients: five case reports. Acta Otolaryngol. 2016;136:460-464		none	Not retrieved by CROSSSD search	Not retrieved by CROSSSD search	1	include (1)	CONCLUSION: Cochlear implantation (CI) for Japanese single-sided deafness patients resulted in improved speech perception, increased sound localization accuracy, and reduced tinnitus handicap. OBJECTIVES: This study reports results for five adult SSD cases with CI, focusing on the benefits they obtained in terms of speech recognition, sound localization, and tinnitus handicap. METHODS: Five Japan…
included in at least one of the above SRs	101-2020	Ahmed MF, Khater A. Tinnitus suppression after cochlear implantation in patients with single-sided deafness. Egypt J Otolaryngol. 2017;33:61		none	Not retrieved by CROSSSD search	Not retrieved by CROSSSD search	1	include (1)	Background Tinnitus associated with single-sided deafness (SSD) is frequent and often incapacitating, and is difficult to treat. Numerous studies have reported the suppression of tinnitus by electrical stimulation of the acoustic pathway through a cochlear implant (CI), with a low risk of worsening of tinnitus after implantation. Objective The main aim of this study was to demonstrate the effecti…
included in at least one of the above SRs	103-2020	Eberhard K.E., Olsen S.O., Miyazaki H., Bille M., Caye-Thomasen P. Objective and Subjective Outcome of a New Transcutaneous Bone Conduction Hearing Device: Half-year Follow-up of the First 12 Nordic Implantations. Otology & Neurotology. 2016; 37(3):267–75		none	Not retrieved by CROSSSD search	Not retrieved by CROSSSD search	7	7	OBJECTIVE: To examine the objective and subjective outcome of a new transcutaneous bone conduction hearing device. STUDY DESIGN: Prospective, consecutive case series. PATIENTS: Twelve patients were implanted. Eight patients had a conductive/mixed (con/mix) hearing loss. Four had single sided deafness. MAIN OUTCOME MEASURES: At half-year follow-up, aided and unaided sound field hearing was evaluat…
included in at least one of the above SRs	104-2020	Lassaletta L., Calvino M., Zernotti M., Gavilan J. Postoperative pain in patients undergoing a transcutaneous active bone conduction implant (Bonebridge). European archives of oto-rhino-laryngology. 2016; 273(12):4103–10		none	Not retrieved by CROSSSD search	Not retrieved by CROSSSD search	4	4	The objective of the study was to evaluate postoperative pain following a transcutaneous active conductive hearing implant. 27 patients undergoing Bonebridge (BB) bone conduction implantation were evaluated with two pain-related questionnaires. The Headache Impact Test (HIT-6) was used to measure the degree of disability including none or little impact (≤49), mild (50-55), moderate (56-59), and s…
included in at least one of the above SRs	105-2020	Riss D., Arnoldner C., Baumgartner W.D., Blineder M., Flak S., Bachner A., et al. Indication criteria and outcomes with the Bonebridge transcutaneous bone-conduction implant. The Laryngoscope. 2014; 124 (12):2802–6		none	Not retrieved by CROSSSD search	Not retrieved by CROSSSD search	7	7	OBJECTIVES/HYPOTHESIS: The aim of this study was to evaluate functional hearing gain, speech understanding, and preoperative bone-conduction thresholds with the bone-conduction implant Bonebridge. STUDY DESIGN: Retrospective study at a tertiary referral center. METHODS: Twenty-four consecutive Bonebridge patients were identified. Nine patients suffered from combined hearing loss (HL), 12 from atr…
included in at least one of the above SRs	108-2020	Arndt, S., Laszig, R., Aschendorff, A., Schild, C., Beck, R., Kroeger, S., et al. 2011. The University of Freiburg asymmetric hearing loss study. Audiology and Neuro-Otology, 16(suppl 1): 3–25		none	Not retrieved by CROSSSD search	Not retrieved by CROSSSD search	7	7	Introduction: The Symposium was hosted by the University of Freiburg and we invited one of our recipients to tell his own story about the impact of sudden Single- Sided Deafness and how he is using a cochlear implant to remediate some of the problems he faces. He highlights many important issues including that motivation is essential
included in at least one of the above SRs	110-2020	Rahne, T., Plontke, S.K. 2016. Functional result after cochlear implantation in children and adults with single-sided deafness. Otology & Neurotology, 37(9):e332–e340		none	Not retrieved by CROSSSD search	Not retrieved by CROSSSD search	7	7	BACKGROUND: Patients with single-sided deafness (SSD) suffer from reduced binaural hearing (i.e., sound localization and speech in noise discrimination). Cochlear implantation has recently been introduced for patients with SSD, as an alternative to hearing devices that employ contralateral routing of the signal. Application to children has also been started. METHODS: We retrospectively analyze a …
included in at least one of the above SRs	113-2020	Aschendorff, A., Arndt, S., Laszig, R., Wesarg, T., Hassepass, F., Beck, R. 2017. Treatment and auditory rehabilitation of intra- labyrinthine schwannoma by means of cochlear implants: English version. HNO, 65(Suppl 1): 46–51		none	Not retrieved by CROSSSD search	Not retrieved by CROSSSD search	7	7	BACKGROUND: To date, the therapy of intralabyrinthine schwannoma consists mainly of a wait-and-see approach, completely ignoring auditory rehabilitation. Only a few single-case reports are as yet available on treatment with cochlear implants (CI). AIM OF THE STUDY: This study aimed to assess the results of auditory rehabilitation after treatment with CI in a series of cases. MATERIALS AND METHODS…
