# Supplementary material for: Systematic review of outcome domains and instruments used in designs of clinical trials for interventions that seek to restore bilateral and binaural hearing in adults with unilateral severe to profound sensorineural hearing loss (‘single-sided deafness’)
Source: Trials. 2021 Mar 20;22:220. doi: 10.1186/s13063-021-05160-5 (PMC7981927; doi:10.1186/s13063-021-05160-5)
Supplement: Supplementary file 10 — Additional file 10. Complete list of measurement instruments. A comprehensive list of all primary and secondary measurement instruments (n = 344) reported across the 72 included studies, classified according to our domain taxonomy. Where the name of a standard instrument is not given by the authors, a short description is provided instead. [file 13063_2021_5160_MOESM10_ESM.xlsx]

## Sheet: All
Study ID: As allocated by the original CROSSSD screening spreadsheet		Primary outcome domain recoded by the team for consistent categorisation across studies	Primary Outcome Measure (use multiple rows as needed): The 'HOW' - Record the Outcome Measure e.g. AB Wordlists in Quiet. If more than one measure was used e.g. AB Wordlists in Quiet and QuickSIN testing, please insert extra rows and record the data in different cells	activity limitations	Residual Activity Limitation Domain of IOI-HA					Primary outcome domain recoded by the team for consistent categorisation across studies		secondary outcome domain recoded by the team for consistent categorisation across studies	already used as primary
1735	rerouting	activity limitations	Role Limitations Subscale of the SF-36	adverse effects	Serious Adverse Events (SAE)				6	hearing thresholds	6	Loudness of sound	activity limitations
749	rerouting	adverse effects	Multi-item, multi-domain Questionnaire (author's own)	adverse effects	Adverse Events (AE)				6	Localisation	6	Softness of sound	adverse effects
1767/2506	rerouting	adverse effects	Patient Report	adverse effects	Adverse Events (AE)				6	middle ear	6	tinnitus-related hearing	aversiveness
1452/1513/1914/1915	rerouting	adverse effects	Procedure-related Adverse Events	adverse effects	Number of Serious Adverse Events				6	Motion perception	7	vision	brain activity
1452/1513/1914/1915	rerouting	adverse effects	Device-related Adverse Events	adverse effects	Negative Features (NF) Subscale of SADL				6	psychoacoustic performance	25	ambulation	Clarity of sound
1612/2020-196	restoring	adverse effects	Serious adverse events	ambulation	Ambulation Domain of HUI-3				6	quality of hearing	25	dexterity	cost
704	rereouting	adverse effects	Holgers grade Record of Skin Reactions Requiring Treatment	aversiveness	Aversiveness Subscale of the APHAB				6	reverberation	25	tinnitus-related physical problems	device benefit
2020-282	restoring	adverse effects	Not stated	aversiveness	Aversiveness Subscale of the APHAB				6	Spatial hearing	26	participation restrictions	device use
1767/2506	rerouting	aversiveness	Aversion to Loud Noise Subscale of the APHAB	aversiveness	Aversiveness Subscale of APHAB				6	speech hearing	26	social support	disease-specific quality of life
217	rerouting	aversiveness	Aversion to Loud Noise Subscale of the APHAB	aversiveness	Aversiveness Subscale of APHAB				6	speech in noise	28	emotion	health-related quality of life
495	rerouting	aversiveness	Aversion to Loud Noise Subscale of the APHAB	aversiveness	Aversiveness Subscale of APHAB				6	speech in quiet	28	tinnitus intrusiveness	localisation
1232	rerouting	aversiveness	Aversiveness Subscale of APHAB	aversiveness	Aversiveness Subscale of the APHAB				6	tinnitus loudness	28	tinnitus-related sleep problems	pain
2100	rerouting	aversiveness	Aversion to Loud Noise Subscale of the APHAB	brain activity	[15O] H2O Positron Emission Tomography (PET)				6	Tinnitus percption	29	cognition	physical health
1671/2020-207	restoring	binaural hearing	Summation effect (difference CI on versus CI off in the S0N0 spatial configuration)	brain activity	Electroencephalography (19 electrodes)				6	binaural hearing	29	tinnitus-related cognition	pre-intervention disability
1671/2020-207	restoring	binaural hearing	Squelch effect (difference CI on versus CI off in the S0NCI spatial configuration)	brain activity	Auditory Brainstem Response (ABR)				6	hyperacusis	37	Impact on others	quality of hearing
2020-361	rerouting	binaural hearing	Squelch effect with K-HINT; speech presented from one of the two side speakers (± 90 degrees) toward the better ear (NH), while noise was presented from one of the two side speakers (± 90 degrees) toward the poorer ear (HL) (NHSHLN)	Brightness of sound	Visual Analogue Scale (VAS)				9	dental	32a	Brightness of sound	residual (aided) disability
2020-361	rerouting	binaural hearing	Summation effect with K-HINT; both speech and noise were presented from the front (FSFN)	Clarity of sound	Visual Analogue Scale (VAS)				9	pain	32a	Fullness of sound	reverberation
2020-361	rerouting	binaural hearing	Head shadow effect with K-HINT; speech was presented from one of the two side speakers (± 90 degrees) toward the poorer ear, while noise was presented from one of the two side speakers (± 90 degrees) toward the better ear (HLSNLN)	cognition	Cognition Domain of HUI-3				17	brain activity	32b	self image	satisfaction
2253	restoring	brain activity	Electroencephalography (19 electrodes)	cost	Service and Cost (SC) Subscale of SADL				17	brain activity (tinnitus related)			spatial hearing
2020-92	restoring	brain activity	Electroecephalogram (EEG) data recording	cost	Cost Diary				21	mental health			speech hearing
2251	restoring	brain activity (tinnitus related)	Electroencephalography (19 electrodes)	device benefit	Benefit Domain of IOI-HA				23	skin safety			speech in noise
495	rerouting	clarity of sound	Diary Record	device use	Daily Use Domain of IOI-HA				25	physical health			speech in quiet
2020-416	restoring	coping	Brief-COPE questionnaire (COPE)	dexterity	Dexterity Domain of HUI-3				25	vitality			tinnitus loudness
1610/2020-365	both	cost	Incremental Cost-Utility Ratio	disease-specific quality of life	Bern Benefit in Single-Sided Deafness Questionnaire (BBSS)				26	social impact			tinnitus symptom severity
1452/1513/1914/1915	rerouting	dental	Calculus	disease-specific quality of life	General Health Subscale of the Glasgow Benefit Inventory				27	activity limitations			hyperacusis
1452/1513/1914/1915	rerouting	dental	Pocket depth measured using a periodontal probe	disease-specific quality of life	Nijmegen Cochlear implant Questionnaire (NCIQ)				28	coping			listening effort
1452/1513/1914/1915	rerouting	dental	Plaque	disease-specific quality of life	Hearing specific quality of life questionnaire (Not stated)				28	stress			tinnitus perception	8	1	-	-	-	-	-	-
1452/1513/1914/1915	rerouting	dental	Gingival Bleeding	disease-specific quality of life	Nijmegen Cochlear implant questionnaire (NCIQ)				28	tinnitus annoyance			tinnitus-related distress	47	-	-	-	-	2	-	-
1452/1513/1914/1915	rerouting	dental	Gingival Recession	disease-specific quality of life	Quality of Life Domain of IOI-HA				28	tinnitus-related distress			hearing disability	18	-	-	-	-	2	-	-
1452/1513/1914/1915	rerouting	dental	Bone Support	disease-specific quality of life	General Subscale of the GBI				28	work-related stress			hearing handicap	6	-	-	-	-	3	-	-
1452/1513/1914/1915	rerouting	dental	Tooth Root Resorption	disease-specific quality of life	Questionnaires				29	listening effort			health-related quality of life	1	-	-	-	2	-	-	-
1452/1513/1914/1915	rerouting	dental	Qualitative changes or damage to the teech, soft tissue or any other related areas.	emotion	Emotion Domain of HUI-3				30	Tinnitus symptom severity				1	-	-	-	-	3	-	-
749	rerouting	device benefit	Multi-item, multi-domain Questionnaire (author's own)	Fullness of sound	Visual Analogue Scale (VAS)				30	disease-specific quality of life				33	-	-	-	-	1	-	-
1767/2506	rerouting	device benefit	Glasgow Hearing Aid Benefit Profile (GHABP)	health-related quality of life	EuroQoL-5D				30	dizziness				-	-	-	-	2	1	-	2
1452/1513/1914/1915	rerouting	device benefit	Abbreviated Profile of Hearing Aid Benefit (APHAB)	health-related quality of life	EuroQol-5D-3 L scale translated and validated in French				30	health-related quality of life				-	-	-	-	1	1	-	-
1452/1513/1914/1915	rerouting	device benefit	Multi-item, multi-domain Questionnaire (author's own)	device benefit	Positive Effect (PE) Subscale of SADL				30	hearing disability
1181	restoring	device benefit	Speech, Spatial & Qualities of Hearing Scale for Benefit Questionnaire (SSQ-B)	hearing disability	Subscale of the Nijmegen Cochlear Implant Questionnaire (NCIQ)				30	hearing handicap
1477	rerouting	device benefit	Abbreviated Profile of Hearing Aid Benefit (APHAB)	hearing disability	Hearing Domain of HUI-3				30	pre-intervention disability
1612/2020-196	restoring	device benefit	Glasgow Hearing Aid Benefit Profile (GHABP)	hearing handicap	Handicap Subscale of the GHABP				31	general health
2055	rerouting	device benefit	Korean adaptation of the International Outcome Inventory for Hearing Aids (K-IOI-HA)	hyperacusis	Attention Subscale Score of the Hyperacusis Questionnaire				34	cost
2107	both	device benefit	Abbreviated Profile of Hearing Aid Benefit (APHAB)	hyperacusis	Social Subscale Score of the Hyperacusis Questionnaire				34	Productivity loss
2107	both	device benefit	International Outcome Inventory for Hearing Aids (IOI-HA)	hyperacusis	Emotional Subscale Score of the Hyperacusis Questionnaire				35	in-patient stay
2232	rerouting	device benefit	Glasgow Hearing Aid Benefit Profile (GHABP)	Impact on others	Impact on Others Domain of IOI-HA				38	adverse effects
2335	restoring	device benefit	Abbreviated Profile of Hearing Aid Benefit (APHAB)	listening effort	Listening Effort (Eff)				38	device failure
704	rereouting	device benefit	Glasgow Hearing Aid Benefit Profile (GHABP)	localisation	Localisation (Loc) subscale of the SSQ				38	safety
704	rereouting	device benefit	Abbreviated Profile of Hearing Aid Benefit (APHAB)	localisation	Localisation Accuracy using a horizontal circular array of 9 out of 33 loudspeakers, angular separation between adjacent loudspeakers was 5.6⁰				32a	aversiveness
1232	rerouting	device benefit	Hearing Aid Benefit Subscale of the GHABP	localisation	Mean error angle for sound Localisation, angular separation between adjacent loudspeakers Not stated				32a	clarity of sound
1262	rerouting	device benefit	Abbreviated Profile of Hearing Aid Benefit (APHAB) Questionnaire	localisation	Localisation ability using an array of 7 horizontal loudspeakers and an amplifier located at intervals of 30 degrees from – 90 degrees to 90 degrees in a frontal semicircle diameter of 1.2m at the subject’s head level				32a	device benefit
1632	restoring	device benefit	Questionnaires (not specified)	localisation	Crescent of Sound Test (not specified)				32a	device performance
2069	rerouting	device benefit	French adaptation of the Abbreviated Profile of Hearing Aid Benefit (APHAB)	Loudness of sound	Visual Analogue Scale (VAS)				32a	device preference
2020-361	rerouting	device benefit	Six-item Visual Analogue Scale (VAS)	not stated	Single Sided Deafness Questionnaire (author's own)				32a	device use
704	rereouting	device failure	Record of Usage, Complications, and Repairs	not stated	Resting State EEG				32a	residial (aided) disability
1144	rerouting	device performance	Mechanical output signal of the BAHA devices as measured by a skull simulator	not stated	Sound-Evoked EEG				32a	satisfaction
749	rerouting	device preference	Multi-item, multi-domain Questionnaire (author's own)	not stated	Questionnaires				32a	work-related performance
2020-361	rerouting	device preference	6-point scale (not specified)	not stated	Standard Dutch Phoneme Test (NvA-list) (not specified)				32a	likelihood of recommending
1767/2506	rerouting	device use	Glasgow Hearing Aid Benefit Profile (GHABP)	not stated	Speech, Spatial and Qualities of Hearing Scale (SSQ)
1583/2020-202	restoring	device use	Objective datalogging	not stated	Health Utilities Index (HUI3)
71	both	device use	Device Log	not stated	Glasgow Benefit Inventory (GBI)
495	rerouting	device use	Diary Record	not stated	Abbreviated Profile of Hearing Aid Benefit (APHAB)
704	rereouting	device use	Record of Length Worn (yrs)	not stated	Time Trade Off (not specified)
1232	rerouting	device use	Hearing Aid Use Subscale of the GHABP	not stated	Visual Analogue Scale (not specified)
1427	restoring	device use	Structured Interview (author's own)	not stated	EuroQol- 5 Dimension (EQ-5D)
1735	rerouting	device use	Patient Report of hours / day	not stated	Hospital Anxiety and Disorder Scale (HADS)
2020-282	restoring	device use	Not stated	not stated	Tinnitus Handicap Inventory (THI)
2020-416	restoring	device use	Not stated (hrs / day)	not stated	Tinnitus Questionnaire (TQ)
101-2020	restoring	device use	Average usage (h/day)	not stated	Tinnitus Burden Questionnaire (not specified)
773/774	restoring	disease-specific quality of life	Glasgow Benefit Inventory (GBI)	not stated	Questionnaires (not specified)
1767/2506	rerouting	disease-specific quality of life	Single Sided Deafness (SSD) Questionnaire	pain	Pain Domain of HUI-3
1181	restoring	disease-specific quality of life	Bern Benefit in Single Sided Deafness Questionnaire (BBSS)	participation restrictions	Residual Participation Restriction Domain of IOI-HA
2107	both	disease-specific quality of life	Glasgow Benefit Inventory (GBI)	physical health	Physical Health Subscale of the Glasgow Benefit Inventory
704	rereouting	disease-specific quality of life	Single Sided Deafness (SSD) Questionnaire	physical health	Physical Health Subscale of the GBI
1232	rerouting	disease-specific quality of life	Glasgow Benefit Inventory (GBI)	pre-intervention disability	Initial Disability Subscale of the GHABP
1262	rerouting	disease-specific quality of life	Single Sided Deafness (SSD) Questionnaire	quality of hearing	Segregation of Sounds (SegSnds)
1735	rerouting	disease-specific quality of life	Single Sided Deafness (SSD) Questionnaire	quality of hearing	Identification of Sound and Objects (IdSnd)
2020-416	restoring	disease-specific quality of life	Nijmegen Cochlear Implant Questionnaire (NCIQ)	quality of hearing	Sound Quality and Naturalness (Qlty)
1612/2020-196	restoring	dizziness	Neuro-otological examination	quality of hearing	Sound Quality Subscale of the SSQ
1612/2020-196	restoring	dizziness	Caloric VNG testing	quality of hearing	Qualities Domain Subscale of the SSQ
1612/2020-196	restoring	dizziness	Dizziness Handicap Inventory (DHI)	quality of hearing	Sound Quality Subscale of the SSQ
1735	rerouting	general health	General Health Subscale of the SF-36	quality of hearing	Quality Subscale of SSQ Questionnaire
1610/2020-365	both	health-related quality of life	EuroQol-5D-3 L scale translated and validated in French	quality of hearing	Sound quality subscale of the SSQ
1583/2020-202	restoring	health-related quality of life	World Health Organization Quality of Life Short Form Survey (WHOQOL-BREF)	quality of hearing	Quality Domain of the SSQ
68/70	both	health-related quality of life	Health Utilities Index 3 (HUI-3)	residual (aided) disability	Residual Disability Subscale of the GHABP
2020-416	restoring	health-related quality of life	Medical Outcome Study Short Form 36 (SF-36) Survey	reverberation	Reverberation subscale of the APHAB
1580	rerouting	hearing disability	Speech, Spatial and Qualities of Hearing Questionnaire (SSQ)	Reverberation	Visual Analogue Scale (VAS)
773/774	restoring	hearing disability	Speech, Spatial and Qualities of Hearing Scale (SSQ; version 3.1.2)	reverberation	Reverberation Subscale of the APHAB
1583/2020-202	restoring	Hearing disability	Speech, Spatial, and Qualities of Hearing scale (SSQ) German version	reverberation	Reverberation Subscale of the APHAB
1612/2020-196	restoring	Hearing disability	Speech, Spatial, and Qualities of Hearing scale (SSQ)	reverberation	Reverberation Subscale of the APHAB
2055	rerouting	hearing disability	Korean version of Speech, Spatial & Qualities of Hearing Scale (K-SSQ)	reverberation	Reverberation Subscale of APHAB
2332	restoring	Hearing disability	Speech, Spatial and Qualities of Hearing Questionnaire (SSQ)	reverberation	Reverberation Subscale of APHAB
2335	restoring	hearing disability	Speech, Spatial and Qualities of Hearing Questionnaire (SSQ)	reverberation	Reverberation Subscale of APHAB
68/70	both	hearing disability	Speech, Spatial and Qualities of Hearing Questionnaire (SSQ)	reverberation	Listening in Reverberant Conditions Subscale of the APHAB
71	both	hearing disability	Speech, Spatial and Qualities of Hearing Scale (SSQ; version 3.1.2)	reverberation	Reverbaration Subscale of the APHAB
1735	rerouting	hearing disability	Hearing Handicap Inventory for Adults (HHIA)	satisfaction	Benefit Subscale of the GHABP
2100	rerouting	hearing disability	Multi-item, Multi-domain Questionnaire (author's own)	satisfaction	Initial Disability Subscale of the GHABP
2020-08	rerouting	hearing disability	Short version of the Speech, Spatial and Qualities (SSQ-12) scale	satisfaction	Satisfaction Domain of IOI-HA
2020-388	rerouting	hearing disability	Speech, Spatial, and Qualities of Hearing Scale (SSQ)	self image	Personal Image (PI) Subscale of SADL
2020-416	restoring	hearing disability	Oldenburg Inventory (OI)	social support	Social Support Subscale of the Glasgow Benefit Inventory
2055	rerouting	hearing handicap	Korean adaptation of the Hearing Handicap Inventory for the Elderly (K-HHIE)	social support	Social Support Subscale of the GBI
1232	rerouting	hearing handicap	Handicap Subscale of the GHABP	Softness of sound	Visual Analogue Scale (VAS)
1144	rerouting	hearing thresholds	Bone Conduction Thresholds as measured on either side of the head	spatial hearing	Distance and Movement subscale of the SSQ
1452/1513/1914/1915	rerouting	hearing thresholds	Air- and bone-conduction Hearing Thresholds	spatial hearing	Spatial Perception Subscale of the SSQ
1181	restoring	hearing thresholds	Air-conduction Hearing Thresholds (Pure Tone Average)	spatial hearing	Spatial Domain Subscale of the SSQ
1477	rerouting	hearing thresholds	Air-conduction Absolute Detection Thresholds	spatial hearing	Spatial Domain of the SSQ Hearing Henefit Questionnaire
1583/2020-202	restoring	hearing thresholds	Pure-tone Threshold Audiometry	spatial hearing	Spatial Perception Subscale of the SSQ
1583/2020-202	restoring	hearing thresholds	Pure Tone Audiometry (PTA)	spatial hearing	Spatial Subscale of the SSQ Questionnaire
1583/2020-202	restoring	hearing thresholds	Transiently evoked otoacoustic emissions (TEOAE)	spatial hearing	Spatial perception subscale of the SSQ
1583/2020-202	restoring	hearing thresholds	Pure Tone Audiometry (PTA)	spatial hearing	Sound Source Localisation Subscale of SHQ
1583/2020-202	restoring	hearing thresholds	Soundfield audiometry	spatial hearing	Music Subscale of SHQ
1612/2020-196	restoring	hearing thresholds	Pure Tone Audiometry (PTA)	spatial hearing	Child Subscale of SHQ
1612/2020-196	restoring	hearing thresholds	Speech audibility thresholds (SATs) in quiet	spatial hearing	Speech in Noise Separate Sources Subscale of SHQ
1612/2020-196	restoring	hearing thresholds	Consonant-Nucleus-Consonant (CNC) words in quiet	spatial hearing	Speech in Quiet Subscale of SHQ
2107	both	hearing thresholds	Air-conduction Puretone Threshold Audiometry	spatial hearing	Spatial Domain of the SSQ
2107	both	hearing thresholds	Bone-Conduction Puretone Threshold Audiometry	spatial hearing	Speech in Noise Subscale of SHQ
2107	both	hearing thresholds	Free-field Loudspeaker 1m in front of the subject, angular separation between loudspeakers not clearly stated	spatial hearing	Male Subscale of SHQ
1232	rerouting	hearing thresholds	Hearing Thresholds using a Horizontal Circular array of 8 loudspeakers, angular separation between adjacent loudspeakers was 45⁰	spatial hearing	Female Subscale of SHQ
1632	restoring	hearing thresholds	Puretone Threshold Audiometry	speech hearing	Speech in Speech Contexts (SiSCont) Subscale of the SSQ
2020-388	rerouting	hearing thresholds	Masked free-field audiometry	speech hearing	Multiple Speech Stream Processing and Switching (MultiStream) Subscale of the SSQ
2020-663	rerouting	hearing thresholds	Soundfield testing	speech hearing	Speech Intelligibility Subscale of the SSQ
2020-377	restoring	hearing thresholds	Pure tone thresholds	speech hearing	Phonetically balanced Bisyllabic Finnish Words (not specified)
1427	restoring	hyperacusis	Hyperacusis Questionnaire (Khalfa et al, 2002)	speech hearing	Ease of communication subscale of the APHAB
1610/2020-365	both	in-patient stay	Using the French Disease Related Groups (DRGs)	speech hearing	Ease of Use Subscale of the APHAB
749	rerouting	likelihood of recommending	Multi-item, multi-domain Questionnaire (author's own)	speech hearing	Ease of Communication Subscale of the APHAB
495	rerouting	listening effort	Diary Record	speech hearing	Ease of Communication Subscale of the APHAB
1607	restoring	listening effort	Dual task paradigm with speech recognition testing in quiet and a motor reaction	speech hearing	Speech Domain Subscale of the SSQ
732	rerouting	Localisation	Localisation Accuracy using a horizontal circular array of 9 out of 33 loudspeakers, angular separation between adjacent loudspeakers was 5.6⁰	speech hearing	Speech domain of the SSQ Hearing Benefit Questionnaire
773/774	restoring	Localisation	Localisation Accuracy using a horizontal circular array of 5 loudspeakers, angular separation between adjacent loudspeakers was 45⁰	speech hearing	Speech Intelligibility Subscale of the SSQ
742	restoring	Localisation	Localisation Accuracy using a horizontal circular array of 9 loudspeakers, angular separation between adjacent loudspeakers was 22.5⁰	speech hearing	Speech Subscale of Speech, Spatial, and Qualities (SSQ) Questionnaire
1767/2506	rerouting	Localisation	Source Azimuth Identification in Noise Test (SAINT)	speech hearing	Ease of Communication Subscale of APHAB
1477	rerouting	Localisation	Localisation Accuracy using a horizontal circular array of 6 loudspeakers, angular separation between adjacent loudspeakers Not stated, 3 at front and 3 at back.	speech hearing	Speech Domain of HUI-3
1583/2020-202	restoring	Localisation	Quiet & Noise (not specified)	speech hearing	Speech intelligibility subscale of the SSQ
1583/2020-202	restoring	Localisation	Mean localisation error using 12 speakers arranged in a horizontal circle at 1.2 m height with a radius of 1 m and an angular resolution of 30 degrees	speech hearing	Ease of Communication Subscale of APHAB
1583/2020-202	restoring	Localisation	Root mean square error using 12 speakers arranged in a horizontal circle at 1.2 m height with a radius of 1 m and an angular resolution of 30 degrees	speech hearing	Speech Domain of the SSQ
1612/2020-196	restoring	Localisation	Using a 12-speaker array, spaced 15 degrees apart behind the subject, and spaced 1 m from the center of the subject’s head	speech hearing	Ease of Communication Subscale of APHAB
1612/2020-196	restoring	Localisation	Spatial speech reception threshold (SRT)	speech hearing	Ease of Conversation Subscale of the APHAB
2231	rerouting	Localisation	Localisation Accuracy using a horizontal circular array of 19 loudspeakers, angular separation between adjacent loudspeakers was 10⁰	speech hearing	Ease of Communication Subscale of the APHAB
2232	rerouting	Localisation	Localisation Accuracy using a horizontal circular array of 19 loudspeakers, angular separation between adjacent loudspeakers was 10⁰	speech hearing	Speech intelligibility test with spatially separated sources (not specified)
2333	restoring	Localisation	Localisation Accuracy using a horizontal circular array of 13 loudspeakers, angular separation between adjacent loudspeakers was -60⁰ and +60⁰	speech in noise	Speech in Noise (SiN) Subscale of the SSQ
study 2510c	rerouting	Localisation	Localisation Accuracy using a horizontal circular array of 5 loudspeakers, angular separation between adjacent loudspeakers was 45⁰	speech in noise	Phonetically Balanced bisyllabic Finnish words, with unmodulated artificial signal with a long-term spectrum corresponding to human speech
study 2510d	rerouting	Localisation	Localisation Accuracy using a horizontal circular array of 3 loudspeakers, angular separation between adjacent loudspeakers was 90⁰	speech in noise	Background noise subscale of the APHAB
68/70	both	Localisation	Localisation Accuracy using a horizontal semi-circular array of 7 loudspeakers, angular separation between adjacent loudspeakers was +45°, 0° and -45°	speech in noise	Background Noise Subscale of the APHAB
71	both	Localisation	Localisation Accuracy using a horizontal semi-circular array of 7 loudspeakers, angular separation between adjacent loudspeakers was 30⁰	speech in noise	Speech Reception Thresholds (SRT) using diotic hearing, dichotic hearing and reverse dichotic hearing (noise not specified)
217	rerouting	Localisation	Localisation Accuracy using a horizontal semi-circular array of 9 loudspeakers, angular separation between adjacent loudspeakers was 30°	speech in noise	French Matrix test at a fixed level of 65 dB SPL and the level of competing noise is adjusted using the adaptive procedure (noise not specified)
524	restoring	Localisation	Localisation Accuracy using a horizontal semi-circular array of 7 loudspeakers, separation between adjacent loudspeakers was 8.6cm	speech in noise	Background Noise Subscale of the APHAB
992	both	Localisation	Localisation Accuracy using a horizontal semi-circular array of 11 loudspeakers, angular separation between adjacent loudspeakers was 18⁰	speech in noise	Background Noise Subscale of the APHAB
624	restoring	Localisation	Localisation Accuracy using a horizontal semi-circular array of 10 out of 15 loudspeakers, angular separation between adjacent loudspeakers was 10⁰	speech in noise	Background Noise Subscale of APHAB
1232	rerouting	Localisation	Localisation Error using a horizontal semi-circular array of 7 loudspeakers, angular separation between adjacent loudspeakers was 30⁰	speech in noise	Background Noise Subscale of APHAB
1632	restoring	Localisation	Localisation of Auditory Stimuli emitted from 1 or Multiple Loudspeakers (not specified)	speech in noise	Background Noise Subscale of APHAB
1735	rerouting	Localisation	Localisation Accuracy using a horizontal semi-circular array of 5 loudspeakers, angular separation between adjacent loudspeakers was 45⁰	speech in noise	Listening in Background Noise Subscale of the APHAB
2069	rerouting	Localisation	Localisation Accuracy using a horizontal circular array of 10 loudspeakers, angular separation between adjacent loudspeakers was 45⁰	speech in noise	Background Noise Subscale of the APHAB
2504	rerouting	Localisation	Localisation Accuracy using a horizontal circular array of 8 loudspeakers separated by 45⁰	speech in noise	Soundfield speech in noise testing (not specified)
2020-08	rerouting	Localisation	Seven broadband Fostex 6301 loudspeakers located in a frontal semicircle in a horizontal plane at subject head level. (-90 degrees to +90 degrees)	speech in noise	Speech Intelligibility in Noise Test
2020-388	rerouting	Localisation	Performed in a semi- anechoic chamber, with nine loudspeakers located in a semi-circle of 1-m radius (-90 degrees to + 90 degrees)	speech in quiet	Speech in Quiet (SiQ) Subscale of the SSQ
100-2020	restoring	Localisation	Bias score tested in a semi-anechoic chamber with 9 loudspeakers from -90 to +90 degrees azimuth separated by 22.5 degrees, in a semi-circle, 1m from the floor using 1s speech shaped noise bursts (CCITT noise)	speech in quiet	Speech Intelligibility in Quiet Test
100-2020	restoring	Localisation	Mean deviation score tested in a semi-anechoic chamber with 9 loudspeakers from -90 to +90 degrees azimuth separated by 22.5 degrees, in a semi-circle, 1m from the floor using 1s speech shaped noise bursts (CCITT noise)	tinnitus intrusiveness	Subscale of Tinnitus Questionnaire
2020-646	restoring	Localisation	1 of 8 loudspeakers in a 108 degree arc	tinnitus loudness	Psychoacoustic Measure at the Tinnitus Frequency
2020-361	rerouting	Localisation	Root-mean square error (RMSE): Participant placed 1 meter from the center of a 13-loudspeaker array. The loudspeakers were placed at 15 degrees intervals from a −90 degrees azimuth to a +90 degrees azimuth	tinnitus loudness	Psychoacoustic Measure at 1 kHz
2020-361	rerouting	Localisation	Hemifield identification score: Participant placed 1 meter from the center of a 13-loudspeaker array. The loudspeakers were placed at 15 degrees intervals from a −90 degrees azimuth to a +90 degrees azimuth	tinnitus loudness	Numerical Rating Scale (0-10)
2020-372	rerouting	Localisation	Mean Absolute Error (MAE) for broadband noise bursts delivered through a broadband loudspeaker, moved by a computer-controlled motorized circular hoop with 63 speakers, equally spaced in elevation at 2.5 degrees intervals, which could rotate around a vertical axis at a distance of 0.85 m from the patient's head	tinnitus loudness	Loudness Matching
2020-372	rerouting	Localisation	Mean Absolute Error (MAE) for high-pass noise bursts delivered through a broadband loudspeaker, moved by a computer-controlled motorized circular hoop with 63 speakers, equally spaced in elevation at 2.5 degrees intervals, which could rotate around a vertical axis at a distance of 0.85 m from the patient's head	tinnitus perception	Psychoacoustic Measures
2020-372	rerouting	Localisation	Mean Absolute Error (MAE) for low-pass noise bursts delivered through a broadband loudspeaker, moved by a computer-controlled motorized circular hoop with 63 speakers, equally spaced in elevation at 2.5 degrees intervals, which could rotate around a vertical axis at a distance of 0.85 m from the patient's head	tinnitus perception	Psychoacoustic Measures
1735	rerouting	mental health	Mental Health Subscale of the SF-36	tinnitus symptom severity	Tinnitus Questionnaire (TQ)
2020-416	restoring	mental health	Generalized Anxiety Disorder Questionnaire (GAD-7)	tinnitus symptom severity	Tinnitus Handicap Index (THI)
2020-416	restoring	mental health	General Depression Scale (ADS-L)	tinnitus-related cognition	Subscale of Tinnitus Questionnaire
1452/1513/1914/1915	rerouting	middle ear	Tympanometry	tinnitus-related distress	Visual Analogue Scale (VAS) presented as a 17 cm plastic ruler with a vertical arrow on one side and a graduated scale on the other side (0 to 10 cm)
2020-377	restoring	Motion perception	Perceived auditory motion using an array of 19 or 13 loudspeakers spaced 10 or 15 degrees apart (−90 degrees to +90 degress ) in the frontal horizontal plane	tinnitus-related distress	Subscale of Tinnitus Questionnaire
2020-377	restoring	Motion perception	Auditory motion perception ability assessed in a free-field experiment which used an array of 37 loudspeakers spaced 5 degrees apart in the front-half horizontal plane	tinnitus-related hearing	Subscale of Tinnitus Questionnaire
1592	rerouting	not stated	Abbreviated Profile of Hearing Aid Benefit (APHAB)	tinnitus-related physical problems	Subscale of Tinnitus Questionnaire
1612/2020-196	restoring	not stated	Pure-Tone Threshold Audiometry	tinnitus-related sleep problems	Subscale of Tinnitus Questionnaire
68/70	both	not stated	International Outcome Inventory for Hearing Aids (IOI-HA)	vision	Vision Domain of HUI-3
1735	rerouting	not stated	Single Question (author's own)		Secondary Outcome Measure: The ‘HOW’ - As per Primary Outcome measure instructions (Column W), but for secondary
1793	both	not stated	Modified Plomp Hearing Test (not specified)		Not stated
1735	rerouting	pain	Bodily Pain Subscale of the SF-36
1735	rerouting	physical health	Physical Functioning Subscale of the SF-36
1232	rerouting	pre-intervention disability	Initial Disability Subscale of the GHABP		Not stated
1610/2020-365	both	Productivity loss	Number of days the patient has missed work
624	restoring	psychoacoustic performance	Minimum Detectable Changes in Complexity (JND) using Random Spectrogram Sounds (RSS)
2020-282	restoring	psychoacoustic performance	Presentation of the words with a loudspeaker 1 m away from the subject’s implanted side and with presentation of noise with a loudspeaker 1 m away from the subject’s non-implanted side. These loudspeakers were at ±90 degrees from the midline		Not stated
2020-282	restoring	psychoacoustic performance	Words presented from a loudspeaker 1 m in front of the subject and noise presented at 90 degrees from the midline on the implanted side. The noise was speech spectrum noise and was fixed at 60dB SPL and played continuously
2020-361	rerouting	psychoacoustic performance	Temporal-Modulation Detection (TMD) test
2020-361	rerouting	psychoacoustic performance	Spectral-Ripple Discrimination (SRD) test		Not stated
562	restoring	quality of hearing	Qualities subscale of the SSQ		Not stated
1842	rerouting	Quality of hearing	Qualities subscale of the SSQ
992	both	Quality of hearing	Visual Analogue Scale (VAS)
624	restoring	Quality of hearing	Sound Quality Subscale of the SSQ
2100	rerouting	quality of hearing	Qualities subscale of the SSQ		Not stated
1232	rerouting	residial (aided) disability	Residual Disability Subscale of the GHABP
1767/2506	rerouting	residual (aided) disability	Glasgow Hearing Aid Benefit Profile (GHABP)
1767/2506	rerouting	reverberation	Listening in Reverberant Conditions Subscale of the APHAB
217	rerouting	reverberation	Listening in Reverberant Conditions Subscale of the APHAB
495	rerouting	reverberation	Listening in Reverberant Conditions Subscale of the APHAB
1232	rerouting	reverberation	Listening in Reverberant Conditions Subscale of the APHAB
2100	rerouting	reverberation	Listening in Reverberant Conditions Subscale of the APHAB
1452/1513/1914/1915	rerouting	safety	Change in Medical Status
1452/1513/1914/1915	rerouting	safety	Change in Auditory Status
1452/1513/1914/1915	rerouting	safety	Change in Peri-dontal and Dental Status
749	rerouting	satisfaction	Multi-item, multi-domain Questionnaire (author's own)		Not stated
1767/2506	rerouting	satisfaction	Glasgow Hearing Aid Benefit Profile (GHABP)
495	rerouting	satisfaction	Diary Record
1232	rerouting	satisfaction	Numerical Rating Scales (author's own)
1232	rerouting	satisfaction	Satisfaction Subscale of the GHABP		Not stated
1736	rerouting	satisfaction	Satisfaction with Amplification in Daily Life (SADL)
2020-08	rerouting	satisfaction	Audio Processor Satisfaction Questionnaire (APSQ)
2020-08	rerouting	satisfaction	Questionnaire about the use of the system (Author's own)
2107	both	skin safety	Clinical Evaluation: Ordinal categorical (very good, good, acceptable, bad skin condition)
2107	both	skin safety	Visual Analogue Scale (1-10)
1735	rerouting	social impact	Social Function Subscale of the SF-36
562	restoring	Spatial hearing	Spatial subscale of the SSQ
1842	rerouting	Spatial hearing	Spatial subscale of the SSQ
2055	rerouting	Spatial hearing	Localisation Accuracy using a horizontal circular array of 8 loudspeakers, angular separation between adjacent loudspeakers was 45⁰, except for 0 and 180⁰
495	rerouting	spatial hearing	Spatial Hearing Questionnaire (SHQ)
624	restoring	spatial hearing	Spatial Perception Subscale of the SSQ
2100	rerouting	spatial hearing	Spatial subscale of the SSQ
562	restoring	speech hearing	Speech subscale of the SSQ
1767/2506	rerouting	speech hearing	Ease of Communication subscale of the APHAB
1452/1513/1914/1915	rerouting	speech hearing	Speech Reception Thresholds (SRT) (not specified)
1842	rerouting	speech hearing	Speech subscale of the SSQ		Not stated
1583/2020-202	restoring	speech hearing	Speech Audiometry		Not stated
217	rerouting	speech hearing	Ease of Communication Subscale of the APHAB		Not stated
495	rerouting	speech hearing	Ease of Communication Subscale of the APHAB
624	restoring	speech hearing	Speech Intelligibility Subscale of the SSQ
1232	rerouting	speech hearing	Ease of Communication Subscale of the APHAB
1632	restoring	speech hearing	Word Recognition Testing (not specified)		Not stated
2100	rerouting	speech hearing	Ease of Communication Subscale of the APHAB
2100	rerouting	speech hearing	Speech subscale of the SSQ
2020-282	restoring	speech hearing	Consonant-Nucleus-Consonant (CNC) test in Polish (validated)
2020-646	restoring	speech in noise	AzBio sentences in multi-talker babble noise		Not stated
2020-361	rerouting	speech in noise	Consonant test which consisted of Korean bisyllabic nonsense words in steady noise		Not stated
1671/2020-207	restoring	speech in noise	French monosyllabic words (Fournier lists) with free-field stationary white noise in best aided condition measured at –3 and +5dB signal-to-noise ratio (SNR)		Not stated
2020-92	restoring	speech in noise	French sentences from the Marginal Benefit from Acoustic Amplification (MBAA) corpus with spatial cues in speech-shaped noise		Not stated
2020-92	restoring	speech in noise	French sentences from the Marginal Benefit from Acoustic Amplification (MBAA) corpus without spatial cues in speech-shaped noise		Not stated
1612/2020-196	restoring	speech in noise	Hearing in Noise Test (HINT) in steady state noise		Not stated
1612/2020-196	restoring	speech in noise	Hearing in Noise Test (not specified)		Not stated
1632	restoring	speech in noise	Identification of Words or Sentences emitted from 1 or Multiple Loudspeakers (not specified)
2020-388	rerouting	speech in noise	Japanese monosyllable test (67S test) with 135 speech-shaped 1-s noise bursts signal varied across a signal-to-noise (SN) ratio of SN +10dB, SN0dB, and SN -5dB
100-2020	restoring	speech in noise	Japanese monosyllable test (67S) in 1 s speech-shaped noise (CCITT noise) burstwith a 100 ms rise/fall time, varied from +10dB to 0dB signal-to-noise ratio (SNR)		Not stated
2020-361	rerouting	speech in noise	Korean Hearing in Noise Test (K-HINT) in steady and modulated noise
2020-08	rerouting	speech in noise	Leuven Intelligibility Sentences Test (LIST) in speech-weighted noise
1767/2506	rerouting	speech in noise	Listening in Background Noise Subscale of the APHAB
217	rerouting	speech in noise	Listening in Background Noise Subscale of the APHAB
495	rerouting	speech in noise	Listening in Background Noise Subscale of the APHAB
1232	rerouting	speech in noise	Listening in Background Noise Subscale of the APHAB
2100	rerouting	speech in noise	Listening in Background Noise Subscale of the APHAB
2020-416	restoring	speech in noise	Oldenburg Sentence Test (OLSA) in background noise (noise not specified)
1583/2020-202	restoring	speech in noise	Oldenburg sentence test in speech babble noise at five different configurations
study 2510b	rerouting	speech in noise	Percent Correct using the Speech Reception Thresholds (SRT) with the Speech Intelligibility in Noise (SPIN) test in Multi-talker Babble
1735	rerouting	speech in noise	Percent correct with the Speech Intelligibility In Noise (SPIN) Test in Multi-talker Babble
study 2510a	rerouting	speech in noise	Percent Correst using the Speech intelligibility in Noise Test (SPIN) with Multi-talker Babble		Not stated
2232	rerouting	speech in noise	Quick Speech In Noise (QuickSIN) test, with Four-talker Babble
2020-377	restoring	speech in noise	Sentences (AzBlO) tested in 4-talker babble noise
1232	rerouting	speech in noise	Speech Reception Threshold (SRT) with the Free-field Speech Audiometry using Monosyllabic Words in Cocktail Party Noise
1144	rerouting	speech in noise	Speech Reception Thresholds (SRT) using the Slovak Speech-in-noise test, with a speech spectrum noise masker
2069	rerouting	speech in noise	Speech Reception Thresholds (SRT) with a French adaptation of the Hearing in Noise Test (HINT) Sentences (noise not specified)
2107	both	speech in noise	Speech Reception Thresholds (SRT) with a French adaptation of the Hearing in Noise Test (HINT) Sentences, with speech-shaped Noise
2055	rerouting	speech in noise	Speech Reception Thresholds (SRT) with a Korean adaptation of the Hearing in Noise Test (HINT) in Noise
773/774	restoring	speech in noise	Speech Reception Thresholds (SRT) with a Speech-In-Noise test, with a speech spectrum noise masker
1372	rerouting	speech in noise	Speech Reception Thresholds (SRT) with a Speech-in-Noise test, with speech maskers
992	both	speech in noise	Speech Reception Thresholds (SRT) with modified Oldenburg Sentence Test (OlSa) in Noise (noise not specified)
742	restoring	speech in noise	Speech Reception Thresholds (SRT) with Oldenburg Sentence Test (OlSa) in noise
1883	rerouting	speech in noise	Speech Reception Thresholds (SRT) with Oldenburg Sentence Test (OlSa) in Noise
1181	restoring	speech in noise	Speech Reception Thresholds (SRT) with Oldenburg Sentence Test (OlSa) in Noise
624	restoring	speech in noise	Speech Reception Thresholds (SRT) with spondees in Single and Multi-talker Babble
2335	restoring	speech in noise	Speech Reception Thresholds (SRT) with the Bamford–Kowal–Bench (BKB) Speech in Noise test, with Four-talker Babble		Not stated
2231	rerouting	speech in noise	Speech Reception Thresholds (SRT) with the Bamford–Kowal–Bench (BKB) Speech in Noise test, with Four-talker Babble
2332	restoring	speech in noise	Speech Reception Thresholds (SRT) with the Bamford–Kowal–Bench (BKB) Speech in Noise test, with Four-talker Babble
2100	rerouting	speech in noise	Speech Reception Thresholds (SRT) with the Bamford-Kowal-Bench Speech in Noise Test (BKB-SIN) in Multi-talker Babble
624	restoring	speech in noise	Speech Reception Thresholds (SRT) with the Bamford-Kowal-Bench Speech-in-Noise Test (BKB-SIN) in Multi-talker Babble		Not stated
624	restoring	speech in noise	Speech Reception Thresholds (SRT) with the Consonant-Nucleus-Consonant (CNC) Monosyllabic Word Test in Multi-talker Babble
992	both	speech in noise	Speech Reception Thresholds (SRT) with the Freiburger Monosyllabic Word Discrimination Scores in Noise (noise not specified)
624	restoring	speech in noise	Speech Reception Thresholds (SRT) with the Hearing In Noise Test (HINT) in Multi-talker Babble
1735	rerouting	speech in noise	Speech Reception Thresholds (SRT) with the Hearing in Noise Test (HINT) in Multi-talker Babble
1767/2506	rerouting	speech in noise	Speech Reception Thresholds (SRT) with the Hearing in Noise Test (HINT) in noise
1452/1513/1914/1915	rerouting	speech in noise	Speech Reception Thresholds (SRT) with the Hearing in Noise Test (HINT) in Noise
1262	rerouting	speech in noise	Speech Reception Thresholds (SRT) with the Hearing in Noise Test (HINT) in Speech-shaped Noise
1232	rerouting	speech in noise	Speech Reception Thresholds (SRT) with the Hearing in Noise Test (HINT) in White Noise
1806	rerouting	speech in noise	Speech Reception Thresholds (SRT) with the Hearing in Noise Test (HINT) Sentences with R-Space Restaurant Noise		Not stated
1807	rerouting	speech in noise	Speech Reception Thresholds (SRT) with the Hearing in Noise Test (HINT) sentences with R-Space Restaurant Noise
992	both	speech in noise	Speech Reception Thresholds (SRT) with the Hochmair-Schulz-Moser (HSM) Sentence Test in noise, in Speech-shaped Noise
68/70	both	speech in noise	Speech Reception Thresholds (SRT) with the Hochmair-Schulz-Moser (HSM) Sentence Test in Speech-shaped Noise
71	both	speech in noise	Speech Reception Thresholds (SRT) with the Hochmair-Schulz-Moser (HSM) Sentence Test, in Speech-shaped Noise
1430	restoring	speech in noise	Speech Reception Thresholds (SRT) with the Leuven Intelligibility Sentences Test (LIST) in noise
495	rerouting	speech in noise	Speech Reception Thresholds (SRT) with the Leuven Intelligibility Sentences Test (LIST) in Noise (noise not specified)		Not stated
68/70	both	speech in noise	Speech Reception Thresholds (SRT) with the Oldenburg Sentence Test (OlSa) in Noise (noise not specified)
71	both	speech in noise	Speech Reception Thresholds (SRT) with the Oldenburg Sentence Test (OlSa) in Noise (noise not specified)
524	restoring	speech in noise	Speech Reception Thresholds (SRT) with the Oldenburger Sentence test (OlSa) in Multitalker Babble		Not stated
217	rerouting	speech in noise	Speech Reception Thresholds (SRT) with the Short, Everyday Dutch Sentences (Plomp et al., 1979) using Noise (noise not specified)		Not stated
1580	rerouting	speech in noise	Speech Reception Thresholds (SRT) with the Speech-in-Noise Test (QuickSIN) using multi-talker babble		Not stated
1477	rerouting	speech in noise	Speech Reception Thresholds (SRT) with the Speech-in-Noise Test (QuickSIN) using multi-talker babble		Not stated
1580	rerouting	speech in noise	Word Recognition (Central Institute for the Deaf (CID) W-22)		Not stated
2020-282	restoring	speech in noise	Words plus noise from a loudspeaker 1 m in front of the subject (noise not specified)		Not stated
773/774	restoring	speech in quiet	Recorded bisyllabic, phonetically balanced words in the Finnish language in quiet, which have been validated for adults		Not stated
1767/2506	rerouting	speech in quiet	Speech Reception Thresholds (SRT) with the Hearing in Noise Test (HINT) in Quiet
1767/2506	rerouting	speech in quiet	Balanced Monosyllabic Word List in Quiet
1767/2506	rerouting	speech in quiet	CNC words in Quiet
1612/2020-196	restoring	speech in quiet	Hearing in Noise Test (HINT) in quiet
2332	restoring	speech in quiet	Speech Reception Thresholds (SRT) with the City University of New York (CUNY) Sentences in Quiet
71	both	speech in quiet	Speech Reception Thresholds (SRT) with the Freiburger Monosyllabic Word Discrimination Scores in Quiet
495	rerouting	speech in quiet	Speech Reception Thresholds (SRT) with the Leuven Intelligibility Sentences Test (LIST) in Quiet
992	both	speech in quiet	Speech Reception Thresholds (SRT) with the Freiburger Monosyllabic Word Discrimination Scores in Quiet		Not stated
992	both	speech in quiet	Speech Reception Thresholds (SRT) with the Hochmair-Schulz-Moser (HSM) Sentence Test in Quiet
624	restoring	speech in quiet	Speech Reception Thresholds (SRT) with the Consonant-Nucleus-Consonant (CNC) Monosyllabic Word Test in Quiet
844	restoring	speech in quiet	Consonant Nucleus Consonant (CNC) Word Recognition Accuracy in Quiet as recommended by the revised Minimum Speech Test Battery
1232	rerouting	speech in quiet	Speech Reception Threshold (SRT) with the Free-field Speech Audiometry using Monosyllabic Words in Quiet
2020-282	restoring	speech in quiet	Words alone from a loudspeaker 1 m in front of the subject		Not stated
2020-388	rerouting	speech in quiet	Japanese monosyllable test (67S test)
100-2020	restoring	speech in quiet	Japanese monosyllable test (67S)
2020-646	restoring	speech in quiet	AzBio sentences from 0 degrees azimuth
2020-416	restoring	speech in quiet	Freiburg Monosyllable Test (FMS)
2020-361	rerouting	speech in quiet	Consonant test which consisted of Korean bisyllabic nonsense words in quiet (0 dB SNRs) situation
2020-377	restoring	speech in quiet	Monosyllabic word recognition (CNC) testing in quiet
2020-377	restoring	speech in quiet	Sentences (AzBlO) tested in quiet
2020-416	restoring	stress	Perceived Stress Questionnaire (PSQ)
1671/2020-207	restoring	tinnitus annoyance	Visual Analogue Scale (VAS)
1671/2020-207	restoring	tinnitus annoyance	Visual Analogue Scale (VAS)
1430	restoring	tinnitus loudness	Visual Analogue Scale (VAS)
1430	restoring	tinnitus loudness	Tinnitus Loudness Matching
1940	restoring	tinnitus loudness	Visual Analogue Scale (VAS) 10 cm Line
1941	restoring	tinnitus loudness	Visual Analogue Scale (VAS)		Not stated
2251	restoring	tinnitus loudness	Numeric Rating Scale (max score 10)
2253	restoring	tinnitus loudness	Numeric Rating Scale
1427	restoring	tinnitus loudness	Visual Analogue Scale (VAS)
1671/2020-207	restoring	tinnitus loudness	Visual Analogue Scale (VAS)
1671/2020-207	restoring	tinnitus loudness	Visual Analogue Scale (VAS)
773/774	restoring	Tinnitus percption	Visual Analogue Scale (VAS)
1583/2020-202	restoring	Tinnitus symptom severity	Tinnitus Handicap Inventory (THI) validated German version
1612/2020-196	restoring	Tinnitus symptom severity	Visual Analogue Scale (VAS)
1612/2020-196	restoring	Tinnitus symptom severity	Tinnitus Functional Index (TFI)
1941	restoring	Tinnitus symptom severity	Tinnitus Questionnaire (TQ)
2251	restoring	Tinnitus symptom severity	Tinnitus Questionnaire (Goebel and Hiller)
2253	restoring	Tinnitus symptom severity	Tinnitus Questionnaire (Goebel and Hiller)
2335	restoring	Tinnitus symptom severity	Tinnitus Reaction Questionnaire
945	rerouting	Tinnitus symptom severity	Tinnitus Reaction Questionnaire (TRQ)		Not stated
945		Tinnitus symptom severity	Tinnitus Handicap Inventory (THI)
844	restoring	Tinnitus symptom severity	Tinnitus Handicap Inventory (THI)
1427	restoring	Tinnitus symptom severity	Tinnitus Questionnaire (Hallam et al, 1988)
100-2020	restoring	Tinnitus symptom severity	Tinnitus Handicap Inventory (THI)		See #68
2020-416	restoring	Tinnitus symptom severity	Tinnitus Questionnaire (TQ) by Goebel & Hiller
1671/2020-207	restoring	Tinnitus symptom severity	Tinnitus Handicap Inventory (THI)
1671/2020-207	restoring	Tinnitus symptom severity	Tinnitus Reaction Questionnaire (TRQ)
1671/2020-207	restoring	Tinnitus symptom severity	Subjective Tinnitus Severity Scale (STSS)
1671/2020-207	restoring	Tinnitus symptom severity	Tinnitus Reaction Questionnaire (TRQ) translated and validated in French
1671/2020-207	restoring	Tinnitus symptom severity	Subjective Tinnitus Severity Scale (STSS) translated and validated in French
1671/2020-207	restoring	Tinnitus symptom severity	Tinnitus Handicap Inventory (THI) Scores
2020-377	restoring	Tinnitus symptom severity	Tinnitus Handicap Inventory (THI)
101-2020	restoring	Tinnitus symptom severity	Tinnitus Handicap Inventory (THI)
101-2020	restoring	Tinnitus symptom severity	Tinnitus Rating Scale (TRS)
2251	restoring	tinnitus-related distress	Numeric Rating Scale (max score 10)
68/70	both	tinnitus-related distress	Visual Analogue Scale (VAS)
1735	rerouting	vitality	Vitality Subscale of the SF-36
773/774	restoring	work-related performance	Questionnaire (author's own)
773/774	restoring	work-related stress	Occupational Stress Questionnaire from the Finnish Institute of Occupational Health
562	restoring
562	restoring
562	restoring
562	restoring
562	restoring				Not stated
562	restoring
562	restoring
773/774	restoring
773/774	restoring
773/774	restoring
1883	rerouting
1883	rerouting
1883	rerouting
1883	rerouting				Not stated
1883	rerouting				Not stated
1452/1513/1914/1915	rerouting		See #1513		Not stated
1452/1513/1914/1915	rerouting		see #1914
1497	restoring		None stated
1497	restoring
1497	restoring
1497	restoring				Not stated
1497	restoring
1497	restoring
1497	restoring				Not stated
1610/2020-365	both
1610/2020-365	both
1610/2020-365	both
1610/2020-365	both
1610/2020-365	both
1610/2020-365	both
1610/2020-365	both				Not stated
1806	rerouting
1806	rerouting
1806	rerouting
1807	rerouting
1807	rerouting				Not stated
1807	rerouting
1583/2020-202	restoring
1940	restoring
1940	restoring
1940	restoring
1940	restoring
2232	rerouting				Not stated
2232	rerouting
2232	rerouting
2232	rerouting
2232	rerouting
2335	restoring
2335	restoring
2335	restoring
2510			See #2510a-2510d
68/70	both
68/70	both
68/70	both
68/70	both
68/70	both
68/70	both				Not stated
68/70	both
68/70	both
68/70	both
68/70	both
68/70	both
68/70	both		See #68
495	rerouting
1262	rerouting				Not stated
1427	restoring
1427	restoring
1427	restoring
1427	restoring
1427	restoring
1736	rerouting
1736	rerouting
1736	rerouting
2069	rerouting
1793	both
1793	both
1793	both				Not stated
1793	both
1793	both
1793	both				Not stated
1793	both
1793	both
1793	both
1793	both
1793	both
1793	both
1793	both				Not stated
1793	both
2020-663	rerouting

## Sheet: Physiological or clinical 6
Physiological or clinical, 6: Ear and labyrinth outcomes			Measurement method	primary outcome	secondary outcome
Hearing thresholds	investigator administered	psychophysical	Consonant-Nucleus-Consonant (CNC) word list in quiet	1	-
			Free-field loudspeakers, angular separation between loudspeakers not clearly stated	1	-
			Free-field loudspeakers, horizontal circular array of 8 loudspeakers, angular separation 45⁰	1	-
			Masked free-field audiometry	1	-
			Pure-tone audiometry	10	-
			Pure-tone audiometry (bone-conduction only)	2	-
			Soundfield audiometry	2	-
			Speech audibility thresholds in quiet	1	-
	investigator administered	objective	Transiently evoked otoacoustic emissions (TEOAE)	1	-
Speech in noise	investigator administered	psychophysical	AzBio sentences in four-talker babble	1	-
			AzBio sentences in multi-talker babble	1	-
			Bamford–Kowal–Bench Speech in Noise test (BKB-SiN) in four-talker babble, Speech Reception Thresholds (SRT)	3	-
			Bamford-Kowal-Bench Speech in Noise test (BKB-SiN) in multi-talker babble, Speech Reception Thresholds (SRT)	2	-
			Consonant test of bisyllabic nonsense words in steady state noise, Korean version	1	-
			Consonant-Nucleus-Consonant (CNC) word list in multi-talker babble, Speech Reception Thresholds (SRT)	1	-
			Freiburger monosyllabic word discrimination in noise (noise not specified), Speech Reception Thresholds (SRT)	1	-
			Hearing In Noise Test (HINT) in multi-talker babble, Speech Reception Thresholds (SRT)	2	-
			Hearing in Noise Test (HINT) in R-space restaurant noise, Speech Reception Thresholds (SRT)	2	-
			Hearing in Noise Test (HINT) in speech-shaped noise, Speech Reception Thresholds (SRT)	1	-
			Hearing in Noise Test (HINT) in speech-shaped noise, Speech Reception Thresholds (SRT), French version	1	-
			Hearing in Noise Test (HINT) in steady and modulated noise, Korean version	1	-
			Hearing in Noise Test (HINT) in steady state noise	1	-
			Hearing in Noise Test (HINT) in white noise, Speech Reception Thresholds (SRT)	1	-
			Hearing in Noise Test (HINT) noise not specified	1	-
			Hearing in Noise Test (HINT) noise not specified, Speech Reception Thresholds (SRT)	2	-
			Hearing in Noise Test (HINT) noise not specified, Speech Reception Thresholds (SRT), French version	1	-
			Hearing in Noise Test (HINT) noise not specified, Speech Reception Thresholds (SRT), Korean version	1	-
			Hochmair-Schulz-Moser sentence test in speech-shaped noise, Speech Reception Thresholds (SRT)	3	-
			Identification of words or sentences emitted from 1 or multiple loudspeakers (not specified)	1	-
			Leuven Intelligibility Sentences Test (LIST) in speech-weighted noise	1	-
			Leuven Intelligibility Sentences Test (LIST) noise not specified, Speech Reception Thresholds (SRT)	2	-
			Marginal Benefit from Acoustic Amplification (MBAA) in speech-shaped noise, corpus with spatial cues, French version	1	-
			Marginal Benefit from Acoustic Amplification (MBAA) in speech-shaped noise, corpus without spatial cues, French version	1	-
			Monosyllabic words (Fournier lists) with free-field stationary white noise in best aided condition measured at –3 and +5dB signal-to-noise ratio (SNR), French version	1	-
			Monosyllabic words in cocktail party noise using free-field speech audiometry, Speech Reception Threshold (SRT)	1	-
			Monosyllable test (67S test) in 1-s speech-shaped noise burst with a 100 ms rise/fall time, varied from +10dB to 0dB signal-to-noise ratio (SNR), Japanese version	1	-
			Monosyllable test (67S test) with 1-s speech-shaped 1-s noise bursts signal varied across a signal-to-noise (SN) ratio of SN +10dB, SN0dB, and SN -5dB, Japanese version	1	-
			Oldenburg Sentence test (OLSA) in speech-babble noise at five different configurations	1	-
			Oldenburg Sentence Test (OLSA) noise not specified	1	-
			Oldenburg Sentence Test (OLSA) noise not specified, Speech Reception Thresholds (SRT)	5	-
			Oldenburg Sentence Test (OLSA) noise not specified, Speech Reception Thresholds (SRT), modified version	1	-
			Oldenburg Sentence test (OLSA) in multi-talker babble, Speech Reception Thresholds (SRT)	1	-
			Quick Speech In Noise (QuickSIN) test in four-talker babble	1	-
			Quick Speech In Noise (QuickSIN) test in multi-talker babble, Speech Reception Thresholds (SRT)	2	-
			Short, Everyday Dutch Sentences (Plomp et al., 1979) noise not specified, Speech Reception Thresholds (SRT)	1	-
			Speech Intelligibility In Noise (SPIN) test in multi-talker babble, percent correct	3	-
			Speech Intelligibility in Noise (SPIN) test not specified	-	1
			Speech-in-noise test in speech (not specified), Speech Reception Thresholds (SRT)	2	-
			Speech-in-noise test in speech spectrum noise, Speech Reception Thresholds (SRT), Slovakian version	1	-
			Spondees in single and multi-talker babble, Speech Reception Thresholds (SRT)	1	-
			Word recognition (Central Institute for the Deaf, CID W-22 word list)	1	-
			Words plus noise from a loudspeaker 1 m in front of the subject (noise not specified)	1	-
			Bisyllabic, phonetically balanced words in unmodulated signal with a long-term spectrum corresponding to human speech, Finnish version	-	1
			Diotic hearing, dichotic hearing and reverse dichotic hearing, noise not specified, Speech Reception Thresholds (SRT)	-	1
			French Matrix test noise not specified, adaptive procedure	-	1
			Soundfield speech, noise not specified	-	1
	PROM	multi-item questionnaire	Abbreviated Profile of Hearing Aid Benefit (APHAB) background noise subscale	5	9
			Speech, Spatial and Qualities of Hearing (SSQ) speech in noise subscale	-	1
Speech in quiet	investigator administered	psychophysical	AzBio sentences	1	-
			AzBio sentences from 0 degrees azimuth	1	-
			Bisyllabic, phonetically balanced words, Finnish version	1	-
			City University of New York (CUNY) sentences, Speech Reception Thresholds (SRT)	1	-
			Consonant test of bisyllabic nonsense words (0 dB SNR), Korean version	1	-
			Consonant-Nucleus-Consonant (CNC) word list	3	-
			Consonant-Nucleus-Consonant (CNC) word list, Speech Reception Thresholds (SRT)	1	-
			Free-field Speech Audiometry using Monosyllabic Words in Quiet, Speech Reception Threshold (SRT)	1	-
			Freiburger monosyllabic word discrimination	1	-
			Freiburger monosyllabic word discrimination in quiet, Speech Reception Thresholds (SRT)	2	-
			Hearing in Noise Test (HINT) in quiet	1	-
			Hearing in Noise Test (HINT) in quiet, Speech Reception Thresholds (SRT)	1	-
			Hochmair-Schulz-Moser sentence test, Speech Reception Thresholds (SRT)	1	-
			Leuven Intelligibility Sentences Test (LIST), Speech Reception Thresholds (SRT)	1	-
			Monosyllabic word list (balanced)	1	-
			Monosyllable test (67S test), Japanese version	2	-
			Words alone from a loudspeaker 1 m in front of the subject	1	-
			Speech intelligibility in quiet test (not specified)	-	1
	PROM	multi-item questionnaire	Speech, Spatial and Qualities of Hearing (SSQ) speech in quiet subscale	-	1
Speech hearing	investigator administered	psychophysical	Consonant-Nucleus-Consonant (CNC) word list, Polish version	1
			Speech audiometry	1
			Speech Reception Thresholds (SRT) (not specified)	1
			Word recognition test (not specified)	1
			Speech intelligibility test with spatially separated sources (not specified)	-	1
			Phonetically balanced Bisyllabic Finnish Words (not specified)	-	1
	PROM	multi-item questionnaire	Abbreviated Profile of Hearing Aid Benefit (APHAB) ease of communication subscale	5	9
			Speech, Spatial and Qualities of Hearing (SSQ) speech subscale	4	9
			Health Utilities Index 3 (HUI-3) speech utility function	-	1
Tinnitus loudness	investigator administered	psychophysical	Tinnitus Loudness Matching	1	3
	PROM	numerical rating scale	Numerical Rating Scale (not specified)	2	1
			Visual Analogue Scale (not specified)	6	-
Spatial hearing	investigator administered	psychophysical	Horizontal circular array of 8 loudspeakers, angular separation 45⁰ (except for 0 and 180⁰), localisation accuracy	1	-
	PROM	multi-item questionnaire	Speech, Spatial and Qualities of Hearing (SSQ) spatial subscale	4	8
			Spatial Hearing Questionnaire (SHQ)	1	-
			Spatial Hearing Questionnaire (SHQ), various subscales	-	8
Localisation	investigator administered	psychophysical	Horizontal semi-circular array of 5 loudspeakers, angular separation 45⁰, localisation accuracy	1	-
			Horizontal semi-circular array of 7 loudspeakers, angular separation +45°, 0° and -45°, localisation accuracy	1	-
			Horizontal semi-circular array of 7 loudspeakers, angular separation 30⁰, localisation accuracy	2	1
			Horizontal semi-circular array of 7 loudspeakers, not specified	1	-
			Horizontal semi-circular array of 7 loudspeakers, separation 8.6cm, localisation accuracy	1	-
			Horizontal semi-circular array of 8 loudspeakers in a 108⁰ arc	1	-
			Horizontal semi-circular array of 9 loudspeakers, angular separation 22.5⁰	1	-
			Horizontal semi-circular array of 9 loudspeakers, angular separation 22.5⁰, bias score	1	-
			Horizontal semi-circular array of 9 loudspeakers, angular separation 22.5⁰, mean deviation score	1	-
			Horizontal semi-circular array of 9 loudspeakers, angular separation 30°, localisation accuracy	1	-
			Horizontal semi-circular array of 10 out of 15 loudspeakers, angular separation 10⁰, localisation accuracy	1	-
			Horizontal semi-circular array of 11 loudspeakers, angular separation 18⁰, localisation accuracy	1	-
			Horizontal semi-circular array of 12 loudspeakers, angular separation 15⁰	1	-
			Horizontal semi-circular array of 13 loudspeakers, angular separation 15⁰, root mean square error	1	-
			Horizontal semi-circular array of 13 loudspeakers, angular separation 15⁰, hemifield identification score	1	-
			Horizontal circular array of 3 loudspeakers, angular separation 90⁰, localisation accuracy	1	-
			Horizontal circular array of 5 loudspeakers, angular separation 45⁰, localisation accuracy	2	-
			Horizontal circular array of 6 loudspeakers, angular separation not stated (3 at front and 3 at back), localisation accuracy	1	-
			Horizontal circular array of 8 loudspeakers, angular separation 45⁰, localisation accuracy	1	-
			Horizontal circular array of 9 loudspeakers, angular separation 22.5⁰, localisation accuracy	1	-
			horizontal circular array of 9 out of 33 loudspeakers, angular separation 5.6⁰, localisation accuracy	1	1
			Horizontal circular array of 10 loudspeakers, angular separation 45⁰, localisation accuracy	1	-
			Horizontal circular array of 12 loudspeakers, angular separation 30⁰, mean localisation error	1	-
			Horizontal circular array of 12 loudspeakers, angular separation 30⁰, root mean square error	1	-
			Horizontal circular array of 13 loudspeakers, angular separation -60⁰ and +60⁰, localisation accuracy	1	-
			Horizontal circular array of 19 loudspeakers, angular separation 10⁰, localisation accuracy	2	-
			Localisation from one or multiple loudspeakers (not specified)	1	2
			Quiet and noise (not specified)	1	-
			Source Azimuth Identification in Noise Test (SAINT)	1	-
			Spatial speech reception threshold (SRT)	1	-
			Vertical circular array of 63 speakers, separation in elevation 2.5⁰, mean absolute error	3	-
	PROM	multi-item questionnaire	Speech, Spatial and Qualities of Hearing (SSQ) localisation subscale	-	1
Quality of hearing	PROM	multi-item questionnaire	Speech, Spatial and Qualities of Hearing (SSQ) qualities subscale	4	6
	PROM	numerical rating scale	Identification of sound and objects	-	1
			Visual Analogue Scale (not specified)	1	-
	unclear		Segregation of sounds	-	1
			Sound quality and naturalness	-	1
Reverberation	PROM	multi-item questionnaire	Abbreviated Profile of Hearing Aid Benefit (APHAB) reverberation subscale	5	9
	PROM	numerical rating scale	Visual Analogue Scale (not specified)	-	1
Binaural hearing	investigator administered	psychophysical	CI on versus CI off in the S0NCI spatial configuration, squelch effect	1	-
			CI on versus CI off in the S0N0 spatial configuration, summation effect	1	-
			Hearing in Noise Test (HINT), Korean version, speech presented to the better ear and noise presented to the poorer ear using 2 loudspeakers at ± 90⁰, squelch effect	1	-
			Hearing in Noise Test (HINT), Korean version, speech and noise presented from 0⁰, summation effect	1	-
			Hearing in Noise Test (HINT), Korean version, speech presented to the poorer ear and noise presented to the better ear using 2 loudspeakers at ± 90⁰, head shadow effect	1	-
Hyperacusis	PROM	multi-item questionnaire	Hyperacusis Questionnaire	-	3
Loudness of sound	PROM	numerical rating scale	Visual Analogue Scale	-	1
Middle ear	Objective instruments		Tympanometry	1	-
Motion perception	investigator administered	psychophysical	Horizontal semi-circular array of 13 or 19 loudspeakers, angular separation 10⁰ or 15⁰	1	-
			Horizontal semi-circular array of 37 loudspeakers, angular separation 5⁰	1	-
Psychoacoustic performance	investigator administered	psychophysical	Random spectrogram sounds, Minimum Detectable Change in Complexity (Just Noticeable Difference)	1	-
			Free-field loudspeakers, speech presented to the implanted ear and noise presented to the non-implanted ear using 2 loudspeakers at ± 90⁰	1	-
			Free-field loudspeakers, speech presented at 0⁰ and noise presented to the implanted ear at ± 90⁰	1	-
			Temporal-modulation detection test	1	-
			Spectral-ripple discrimination test	1	-
Softness of sound	PROM	numerical rating scale	Visual Analogue Scale	-	1
Tinnitus perception	investigator administered	psychophysical	Psychoacoustic measures (not specified)	-	2
	PROM	numerical rating scale	Visual Analogue Scale	1	-
Tinnitus-related hearing	PROM	multi-item questionnaire	Tinnitus Questionnaire (TQ) hearing subscale	-	1

## Sheet: Physiological or clinical 7-23
Physiological or clinical, 7: Eye outcomes			Measurement method	primary outcome	secondary outcome
Vision	PROM	multi-item questionnaire	Health Utilities Index 3 (HUI-3) vision utility function	-	1
Physiological or clinical, 9: General outcomes			Measurement method	primary outcome	secondary outcome
Dental	investigator administered	Investigator observation /judgement	Calculus	1	-
			Pocket depth measured using a periodontal probe	1	-
			Plaque	1	-
			Gingival Bleeding	1	-
			Gingival Recession	1	-
			Bone Support	1	-
			Tooth Root Resorption	1	-
			Qualitative changes or damage to the teech, soft tissue or any other related areas	1	-
Pain	PROM	multi-item questionnaire	Medical Outcome Study Short Form 36 (SF-36) bodily pain subscale	1	-
			Health Utilities Index 3 (HUI-3) pain utility function	-	1
Physiological or clinical, 17: Nervous system outcomes			Measurement method	primary outcome	secondary outcome
Brain activity	investigator administered	Objective instruments	Electroencephalography	2	1
			Auditory Brainstem Response (ABR)	-	1
Brain activity (tinnitus related)	investigator administered	Objective instruments	Electroencephalography (19 electrodes)	1	-
Physiological or clinical, 21: Psychiatric outcomes			Measurement method	primary outcome	secondary outcome
Mental health	PROM	multi-item questionnaire	Medical Outcome Study Short Form 36 (SF-36) mental health subscale	1	-
			Generalized Anxiety Disorder Questionnaire (GAD-7)	1	-
			General Depression Scale (ADS-L)	1	-
Physiological or clinical, 23: Skin and subcutaneous tissue outcomes			Measurement method	primary outcome	secondary outcome
Skin safety	investigator administered	Investigator observation /judgement	Clinical evaluation, categorical rating (very good, good, acceptable, bad skin condition)	1	-
	PROM	numerical rating scale	Visual Analogue Scale	1	-
Other Physiological or clinical measures			Measurement method
no domain stated	already in the list		Abbreviated Profile of Hearing Aid Benefit (APHAB)	1	1
			Pure-Tone Threshold Audiometry	1	-
			International Outcome Inventory for Hearing Aids (IOI-HA)	1	-
			Modified Plomp Hearing Test (not specified)	1	-
			Single Sided Deafness Questionnaire (author's own)	-	1
			Resting State EEG	-	1
			Sound-Evoked EEG	-	1
			Speech, Spatial and Qualities of Hearing (SSQ)	-	1
			Tinnitus Handicap Inventory (THI)	-	1
			Tinnitus Questionnaire (TQ)	-	1
	new		Tinnitus Burden Questionnaire (not specified)	-	1
			Standard Dutch Phoneme Test (NvA-list) (not specified)	-	1

## Sheet: Life impact 25-32b
Life impact, 25: Physical functioning			Measurement method	primary outcome	secondary outcome
Ambulation	PROM	multi-item questionnaire	Health Utilities Index 3 (HUI-3) ambulation utility function	-	1
Dexterity	PROM	multi-item questionnaire	Health Utilities Index 3 (HUI-3) dexterity utility function	-	1
Physical health	PROM	multi-item questionnaire	Physical Functioning Subscale of the SF-36	1	-
			Glasgow Benefit Inventory (GBI) physical health subscale	-	2
Tinnitus-related physical problems	PROM	multi-item questionnaire	Tinnitus Questionnaire (TQ) physical subscale	-	1
Vitality	PROM	multi-item questionnaire	Medical Outcome Study Short Form 36 (SF-36) vitality subscale	1	-
Life impact, 26: Social functioning			Measurement method	primary outcome	secondary outcome
Participation restrictions	PROM	numerical rating scale	International Outcome Inventory for Hearing Aids (IOI-HA) single item on residual participation restriction	-	1
Social impact	PROM	multi-item questionnaire	Medical Outcome Study Short Form 36 (SF-36) social function subscale	1	-
Social support	PROM	multi-item questionnaire	Glasgow Benefit Inventory (GBI) social support subscale	-	2
Life impact, 27: Role functioning			Measurement method	primary outcome	secondary outcome
Activity limitations	PROM	multi-item questionnaire	Medical Outcome Study Short Form 36 (SF-36) role limitations subscale	1	-
	PROM	numerical rating scale	International Outcome Inventory for Hearing Aids (IOI-HA) single item on residual activity limitation	-	1
Life impact, 28: Emotional functioning / well-being			Measurement method	primary outcome	secondary outcome
Coping	PROM	multi-item questionnaire	Brief-COPE questionnaire (COPE)	1	-
Emotion	PROM	multi-item questionnaire	Health Utilities Index 3 (HUI-3) emotion utility function	-	1
Stress	PROM	multi-item questionnaire	Perceived Stress Questionnaire (PSQ)	1	1
Tinnitus annoyance	PROM	numerical rating scale	Visual Analogue Scale	2	-
Tinnitus intrusiveness	PROM	multi-item questionnaire	Subscale of Tinnitus Questionnaire (TQ) intrusiveness subscale	-	1
Tinnitus-related distress	PROM	numerical rating scale	Numeric Rating Scale	1	-
			Visual Analogue Scale	1	1
	PROM	multi-item questionnaire	Tinnitus Questionnaire (TQ) distress subscale	-	1
Tinnitus-related sleep problems	PROM	multi-item questionnaire	Tinnitus Questionnaire (TQ) sleep subscale	-	1
Work-related stress	PROM	multi-item questionnaire	Occupational Stress Questionnaire from the Finnish Institute of Occupational Health	1	-
Life impact, 29: Cognitive functioning			Measurement method	primary outcome	secondary outcome
Cognition	PROM	multi-item questionnaire	Health Utilities Index 3 (HUI-3) cognition utility function	-	1
Tinnitus-related cognition	PROM	multi-item questionnaire	Tinnitus Questionnaire (TQ) cognition subscale	-	1
Listening effort	unclear		Listening effort (not specified)	-	1
Life impact, 30: Global quality of life			Measurement method	primary outcome	secondary outcome
Tinnitus-symptom severity	PROM	multi-item questionnaire	Subjective Tinnitus Severity Scale (STSS)	1	-
			Subjective Tinnitus Severity Scale (STSS), French version	1	-
			Tinnitus Functional Index (TFI)	1	-
			Tinnitus Handicap Inventory (THI)	7	1
			Tinnitus Handicap Inventory (THI), German version	1	-
			Tinnitus Questionnaire (TQ)	2	1
			Tinnitus Questionnaire (TQ), German version	3	-
			Tinnitus Rating Scale (TRS)	1	-
			Tinnitus Reaction Questionnaire (TRQ)	3	-
	PROM	numerical rating scale	Tinnitus Reaction Questionnaire (TRQ), French version	1	-
			Visual Analogue Scale (not specified)	1	-
Hearing disabilities	PROM	multi-item questionnaire	Hearing Handicap Inventory for Adults (HHIA)	1	-
			Multi-item, multi-domain questionnaire (author's own)	1	-
			Oldenburg Inventory (OI)	1	-
			Speech, Spatial and Qualities of Hearing (SSQ)	8	-
			Speech, Spatial and Qualities of Hearing (SSQ), German version	1	-
			Speech, Spatial and Qualities of Hearing (SSQ), Korean version	1	-
			Speech, Spatial and Qualities of Hearing, short version (SSQ-12)	1	-
			Health Utilities Index 3 (HUI-3) hearing utility function	-	1
			Nijmegen Cochlear Implant Questionnaire (NCIQ) subscale	-	1
Disease-specific quality of life	PROM	multi-item questionnaire	Bern Benefit in Single Sided Deafness (BBSS) questionnaire	1	1
			Glasgow Benefit Inventory (GBI)	3	2
			Nijmegen Cochlear Implant Questionnaire (NCIQ)	1	2
			Single Sided Deafness (SSD) questionnaire	4	-
			Multi-item, multi-domain questionnaire (author's own)	-	2
	PROM	numerical rating scale	International Outcome Inventory for Hearing Aids (IOI-HA) single item on quality of life	-	1
Dizziness	investigator administered	Investigator observation /judgement	Neuro-otological examination	1	-
	investigator administered	Objective instruments	Caloric videonystagmography testing	1	-
	PROM	multi-item questionnaire	Dizziness Handicap Inventory (DHI)	1	-
Health-related quality of life	PROM	multi-item questionnaire	EuroQol-5D-3L	1	2
			World Health Organization Quality of Life Short Form Survey (WHOQOL-BREF)	1	-
			Health Utilities Index 3 (HUI-3)	1	-
			Medical Outcome Study Short Form 36 (SF-36)	1	-
Hearing handicap	PROM	multi-item questionnaire	Korean adaptation of the Hearing Handicap Inventory for the Elderly (K-HHIE)
			Glasgow Hearing Aid Benefit Profile (GHABP) handicap subscale	1	1
Pre-intervention disability	PROM	multi-item questionnaire	Glasgow Hearing Aid Benefit Profile (GHABP) initial disability subscale	1	1
Life impact, 31: Perceived health status			Measurement method	primary outcome	secondary outcome
General health	PROM	multi-item questionnaire	Medical Outcome Study Short Form 36 (SF-36) general health subscale	1	-
Life impact, 32a: Delivery of care - Satisfaction / patient preference			Measurement method	primary outcome	secondary outcome
Device benefit	PROM	multi-item questionnaire	Abbreviated Profile of Hearing Aid Benefit (APHAB)	6	-
			Abbreviated Profile of Hearing Aid Benefit (APHAB), French version	1	-
			Glasgow Hearing Aid Benefit Profile (GHABP)	4	-
			Glasgow Hearing Aid Benefit Profile (GHABP) hearing aid benefit subscale	1	-
			International Outcome Inventory for Hearing Aids (IOI-HA), Korean version	1	-
			Multi-item, multi-domain Questionnaire (author's own)	3	-
			Speech, Spatial and Qualities of Hearing for Benefit (SSQ-B)	1	-
			Satisfaction with Amplification in Daily Life (SADL) positive effect subscale	-	1
	PROM	numerical rating scale	International Outcome Inventory for Hearing Aids (IOI-HA) single item on benefit	1	1
			Visual Analogue Scale (not specified)	1	-
Device use	investigator administered	Technical and lab measures; e.g. datalogging	Device log (not specified)	2	-
			Device log average usage (hrs/day)	3	-
			Record of length worn in years (not specified)	1	-
	PROM	multi-item questionnaire	Glasgow Hearing Aid Benefit Profile (GHABP) hearing aid use subscale	2	-
			Structured interview (author's own)	1	-
	PROM	numerical rating scale	International Outcome Inventory for Hearing Aids (IOI-HA) single item on use	-	1
	PROM	diary	Diary record	1	-
	unclear		Not specified	1	-
Satisfaction	PROM	multi-item questionnaire	Audio Processor Satisfaction Questionnaire (APSQ)	1	-
			Glasgow Hearing Aid Benefit Profile (GHABP)	1	-
			Glasgow Hearing Aid Benefit Profile (GHABP) various subscales	1	2
			Multi-item, multi-domain questionnaire (author's own)	2	-
			Satisfaction with Amplification in Daily Life (SADL)	1	-
	PROM	numerical rating scale	International Outcome Inventory for Hearing Aids (IOI-HA) single item on satisfaction	-	1
			Numerical Rating Scale (not specified)	1	-
	PROM	diary	Diary record	1	-
Aversiveness	PROM	multi-item questionnaire	Abbreviated Profile of Hearing Aid Benefit (APHAB) aversiveness subscale	5	6
Brightness of sound	PROM	numerical rating scale	Visual Analogue Scale	-	1
Clarity of sound	PROM	diary	Diary Record	1	-
	PROM	numerical rating scale	Visual Analogue Scale	-	1
Device performance	investigator administered	objective instruments	Mechanical output signal of the BAHA devices as measured by a skull simulator	1	-
Device preference	PROM	multi-item questionnaire	Multi-item, multi-domain questionnaire (author's own)	1	-
	PROM	numerical rating scale	Numerical Rating Scale (not specified)	1	-
Fullness of sound	PROM	numerical rating scale	Visual Analogue Scale	-	1
Likelihood of recommending	PROM	multi-item questionnaire	Multi-item, multi-domain Questionnaire (author's own)	1	-
Residual (aided) disability	PROM	multi-item questionnaire	Glasgow Hearing Aid Benefit Profile (GHABP) residual disability subscale	2	1
Work-related performance	PROM	multi-item questionnaire	Questionnaire (author's own)	1	-
Life impact, 32b: Delivery of care - Acceptability and availability			Measurement method	primary outcome	secondary outcome
Self image and stigma	PROM	multi-item questionnaire	Satisfaction with Amplification in Daily Life (SADL) personal image subscale	-	1
Other Life impact measures
no domain stated	already in the list	not stated	Glasgow Benefit Inventory (GBI)	-	1
		not stated	Hospital Anxiety and Disorder Scale (HADS)	-	1
		not stated	Health Utilities Index (HUI3)	-	1
	new	not stated	EuroQol- 5 Dimension (EQ-5D)	-	1
		not stated	Time Trade Off (not specified)	-	1

## Sheet: Resource use 34-37
Resource use, 34: Economic			Measurement method	primary outcome	secondary outcome
Cost	PROM	multi-item questionnaire	Incremental cost-utility ratio	1	-
			Satisfaction with Amplification in Daily Life (SADL), service and cost subscale	-	1
	PROM	diary	Diary	-	1
Productivity loss	unclear		Number of days the patient has missed work	1	-
Resource use, 35: Hospital			Measurement method	primary outcome	secondary outcome
In-patient stay	investigator administered	Investigator observation /judgement	French disease related groups	1	-
Resource use, 37: Societal / carer burden			Measurement method	primary outcome	secondary outcome
Impact on others	PROM	numerical rating scale	International Outcome Inventory for Hearing Aids (IOI-HA) single item on impact on others	-	1

## Sheet: Adverse events & effects 38
Adverse effects, 38: Adverse events or side effects			Measurement method	primary outcome	secondary outcome
Adverse effects	investigator administered	Investigator observation / judgement	Holgers grade record of skin reactions requiring treatment	1	-
	PROM	multi-item questionnaire	Multi-item, multi-domain questionnaire (author's own)	1	-
			Satisfaction with Amplification in Daily Life (SADL) negative features subscale	-	1
	unclear		Adverse events	-	2
			Device-related Adverse Events	1	-
			Not stated	1	-
			Patient report (not specified)	1	-
			Procedure-related Adverse Events	1	-
			Serious adverse events	1	2
Device failure	unclear		Record of usage, complications and repairs	1	-
Safety	investigator administered	Investigator observation / judgement	Change in medical status	1	-
			Change in auditory status	1	-
			Change in peri-dontal and dental status	1	-
					-
